# Supplementary material for: Isolation of potentially novel species expands the genomic and functional diversity of Lachnospiraceae
Source: Imeta. 2024 Feb 13;3(2):e174. doi: 10.1002/imt2.174 (PMC11170972; doi:10.1002/imt2.174)
Supplement: Supplementary file 2 — Table S1. The genome and taxonomic annotation information of the 1868 strains. Table S2. Number of genomes in 387 clusters. Table S3. The enzyme commission numbers of key enzymes in the SCFA synthesis pathway. Table S4. The 7373 explored SMBGs. Table S5. Differentially enriched genomes of the ACVD cohorts. Table S6. Differentially enriched genomes of the CD cohorts. Table S7. Differentially enriched genomes of the UC cohorts. [file IMT2-3-e174-s001.xlsx]

## Sheet: S1
Table S1. The genome and taxonomic annotation information of the 1,868 strains.
Genome	Genome information				GTDB annotation				16S rRNA gene sequence annotation			CheckM		Collected information
	Genome size (bp)	Gene number	G+C content (%)	Cluster ID	Family	Genus	Species	ANI (%)	Length (bp)	Species	Identity (%)	Completeness (%)	Contamination (%)	Study set	Original source	Niches	Country	Continent	Strain	Type-strain	Access ID	BioProject	Reference
GCA_900248245	6013646	5691	47.7	339	Lachnospiraceae	Acetatifactor	Acetatifactor muris	99.99	1298	Acetatifactor_muris_CT-m2	99.835	98.28	2.02	NCBI	Mouse Intestinal	Animal other region	Germany	Europe	GP69		GCA_900248245.1	PRJEB10572	S1
GCA_900112085	3078669	2605	34.1525	316	Lachnospiraceae	Acetitomaculum	Acetitomaculum ruminis	100	1426	Acetitomaculum_ruminis_Strain_139B	98.251	95.4	1.15	NCBI	Cow rumen	Animal rumen	USA	North America	DSM 5522	T	GCA_900112085.1	PRJEB17106	S3
GCA_002735305	2858624	2585	43.5297	162	Lachnospiraceae	Agathobacter	Agathobacter ruminis	100	1530	Agathobacter_ruminis_JK623	99.721	99.76	1.05	NCBI	sheep rumen	Animal rumen	Czech Republic	Europe	JK623	T	GCA_002735305.1	PRJNA414953	S4
GCA_900096945	4608508	3976	43.5149	299	Lachnospiraceae	Anaerobium	Anaerobium acetethylicum	100	1528	Anaerobium_acetethylicum_GluBS11	99.213	99.05	0.63	NCBI	methanogenic bioreactor	Environment	Germany	Europe	GluBS11	T	GCA_900096945.1	PRJEB15475	S10
GCA_900209925	3515670	3075	38.647	49	Lachnospiraceae	Anaerobutyricum	Anaerobutyricum soehngenii	100	1529	Anaerobutyricum_soehngenii_L2-7	98.92	100	1.34	NCBI	infant stool	Human GI	NA(UK)	NA	L2-7		GCA_900209925.1	PRJEB22345	S12, S15, S16
GCA_018140635	3455581	2963	38.3864	21	Lachnospiraceae	Anaerobutyricum	Anaerobutyricum hallii	100	1529	Anaerobutyricum_hallii_ATCC_27751	98.577	99.33	1.34	NCBI	Human GI	Human GI	USA	North America	EHAL		GCA_018140635.1	PRJNA722306	S11
GCA_000173975	3290996	2829	38.1938	21	Lachnospiraceae	Anaerobutyricum	Anaerobutyricum hallii	100	1424	Anaerobutyricum_hallii_ATCC_27751	98.688	99.33	1.34	NCBI	Homo sapiens stool	Human GI	NA(USA)	NA	DSM 3353	T	GCA_000173975.1	PRJNA18177	S12, S13
GCA_001405175	3703274	3199	38.1773	21	Lachnospiraceae	Anaerobutyricum	Anaerobutyricum hallii	98.54	1575	Anaerobutyricum_hallii_ATCC_27751	98.937	99.33	0.83	NCBI	Healthy Homo sapiens stool	Human GI	UK	Europe	2789STDY5834835		GCA_001405175.1	PRJEB10915	S9
GCA_001406155	3330116	2887	38.3603	21	Lachnospiraceae	Anaerobutyricum	Anaerobutyricum hallii	98.76	1528	Anaerobutyricum_hallii_ATCC_27751	98.442	99.33	0.67	NCBI	Healthy Homo sapiens stool	Human GI	UK	Europe	2789STDY5834966		GCA_001406155.1	PRJEB10915	S9
GCA_016586395	3739349	3210	38.2275	21	Lachnospiraceae	Anaerobutyricum	Anaerobutyricum hallii	98.55	1436	Anaerobutyricum_hallii_ATCC_27751	98.329	99.33	1.5	NCBI	Healthy Homo sapiens stool	Human GI	UK	Europe	JCM 31263		GCA_016586395.1	PRJDB9713	S9, S14
GCA_009697165	3194235	2792	38.0724	49	Lachnospiraceae	Anaerobutyricum	Anaerobutyricum soehngenii	97.95	662	Anaerobutyricum_soehngenii_L2-7	99.521	100	2.01	NCBI	Sus scrofa stool	Animal other region	Germany	Europe	BSM-383-APC-4H		GCA_009697165.1	PRJNA561470	S17
GCA_900115365	4624034	3979	34.9944	321	Lachnospiraceae	Anaerocolumna	Anaerocolumna aminovalerica	100	NA	NA	NA	99.78	2.01	NCBI	swamp mud	Environment	USA	North America	DSM 1283	T	GCA_900115365.1	PRJEB17176	S18
GCA_900205915	4589939	3926	35.0092	321	Lachnospiraceae	Anaerocolumna	Anaerocolumna aminovalerica	99.12	1373	Anaerocolumna_aminovalerica_DSM_1283	99.055	99.11	2.68	NCBI	dairy production chain	Environment	Ireland	Europe	src1		GCA_900205915.1	PRJEB16770	S19
GCA_014218335	5430627	4477	36.7492	265	Lachnospiraceae	Anaerocolumna	Anaerocolumna cellulosilytica	100	1528	Anaerocolumna_cellulosilytica_SN021	100	99.11	2.01	NCBI	methanogenic reactor	Environment	Japan	Asia	SN021	T	GCA_014218335.1	PRJDB9873	S20
GCA_014202875	5343371	4429	36.6779	265	Lachnospiraceae	Anaerocolumna	Anaerocolumna cellulosilytica	100	990	Anaerocolumna_cellulosilytica_SN021	100	99.11	2.01	NCBI	methanogenic reactor	Environment	Japan	Asia	DSM 100423		GCA_014202875.1	PRJNA632218	S20, S21
GCA_900143645	5415301	4661	40.1059	333	Lachnospiraceae	Anaerocolumna	Anaerocolumna xylanovorans	100	1271	Anaerocolumna_xylanovorans_HESP1	99.607	99.11	3.02	NCBI	methanogenic digester	Environment	Tunisia	Africa	DSM 12503	T	GCA_900143645.1	PRJEB18518	S20, S22
GCA_003363435	3815928	3608	33.2262	224	Lachnospiraceae	Anaerosacchariphilus	Anaerosacchariphilus polymeriproducens	100	1494	Anaerosacchariphilus_polymeriproducens_MCWD5	100	99.05	1.58	NCBI	salt field	Environment	Korea	Asia	MCWD5	T	GCA_003363435.1	PRJNA483369	S23
GCA_016586355	3173732	3130	43.0032	285	Lachnospiraceae	Anaerostipes	Anaerostipes butyraticus	100	1530	Anaerostipes_butyraticus_35-7	99.71	99.33	2.01	NCBI	chicken cecal	Animal other region	Belgium	Europe	JCM 17466	T	GCA_016586355.1	PRJDB9713	S14
GCA_014131675	3590716	3434	44.3011	5	Lachnospiraceae	Anaerostipes	Anaerostipes caccae	100	1530	Anaerostipes_caccae_L1-92	99.588	99.33	4.03	NCBI	Healthy Homo sapiens stool	Human GI	UK	Europe	DSM 14662	T	GCA_014131675.1	PRJNA523317	S16, S25
GCA_014467075	3590719	3434	44.3012	5	Lachnospiraceae	Anaerostipes	Anaerostipes caccae	100	1530	Anaerostipes_caccae_L1-92	99.588	99.33	4.03	NCBI	Healthy Homo sapiens stool	Human GI	UK	Europe	JCM 13470	T	GCA_014467075.1	PRJDB9542	S25
GCA_900624715	3502298	3342	44.0476	5	Lachnospiraceae	Anaerostipes	Anaerostipes caccae	98.64	1530	Anaerostipes_caccae_L1-92	99.45	99.33	4.7	NCBI	Healthy Homo sapiens stool	Human GI	Japan	Asia	81B4		GCA_900624715.1	PRJEB29940	S26
GCA_000185825	3254802	3390	44.0031	5	Lachnospiraceae	Anaerostipes	Anaerostipes caccae	98.3	1530	Anaerostipes_caccae_L1-92	99.794	96.09	4.03	NCBI	inflamed biopsy tissue (CD)	Human other region	Canada	North America	3_2_56FAA		GCA_000185825.1	PRJNA39999	S48
GCA_001404655	2458424	2334	36.6427	188	Lachnospiraceae	Anaerostipes	Anaerostipes hadrus_A	100	1529	Anaerostipes_hadrus_DSM_3319	98.943	99.33	2.01	NCBI	Healthy Homo sapiens stool	Human GI	UK	Europe	2789STDY5608830		GCA_001404655.1	PRJEB10915	S9
GCA_001405715	3279785	3223	36.8391	27	Lachnospiraceae	Anaerostipes	Anaerostipes hadrus	98.3	1529	Anaerostipes_hadrus_DSM_3319	98.877	99.33	2.01	NCBI	Healthy Homo sapiens stool	Human GI	UK	Europe	2789STDY5608868		GCA_001405715.1	PRJEB10915	S9
GCA_001404955	2952119	2780	37.0787	27	Lachnospiraceae	Anaerostipes	Anaerostipes hadrus	98.37	1529	Anaerotignum_faecicola_KGMB03357	84.909	99.33	2.35	NCBI	Healthy Homo sapiens stool	Human GI	UK	Europe	2789STDY5834860		GCA_001404955.1	PRJEB10915	S9
GCA_001404835	3560582	3447	36.7764	27	Lachnospiraceae	Anaerostipes	Anaerostipes hadrus	98.21	1529	Anaerostipes_hadrus_DSM_3319	98.877	99.33	3.38	NCBI	Healthy Homo sapiens stool	Human GI	UK	Europe	2789STDY5834908		GCA_001404835.1	PRJEB10915	S9
GCA_001405635	3156602	3011	36.7243	27	Lachnospiraceae	Anaerostipes	Anaerostipes hadrus	98.24	1529	Anaerostipes_hadrus_DSM_3319	99.009	98.66	2.68	NCBI	Healthy Homo sapiens stool	Human GI	UK	Europe	2789STDY5834959		GCA_001405635.1	PRJEB10915	S9
GCA_008416325	3000550	2877	36.7733	27	Lachnospiraceae	Anaerostipes	Anaerostipes hadrus	98.39	1384	Anaerostipes_hadrus_DSM_3319	99.711	99.33	2.68	NCBI	Homo sapiens stool	Human GI	USA	North America	BIOML-A1		GCA_008416325.1	PRJNA544527	S7
GCA_013303175	3314605	3140	36.812	27	Lachnospiraceae	Anaerostipes	Anaerostipes hadrus	98.38	634	Anaerostipes_hadrus_DSM_3319	97.9	99.33	2.01	NCBI	Homo sapiens stool	Human GI	USA	North America	MSK.10.27		GCA_013303175.1	PRJNA596270	S8
GCA_013302855	3317056	3144	36.8053	27	Lachnospiraceae	Anaerostipes	Anaerostipes hadrus	98.4	656	Anaerostipes_hadrus_DSM_3319	99.848	99.33	2.01	NCBI	Homo sapiens stool	Human GI	USA	North America	MSK.10.31		GCA_013302855.1	PRJNA596270	S8
GCA_013302845	3275116	3121	36.725	27	Lachnospiraceae	Anaerostipes	Anaerostipes hadrus	98.38	1120	Anaerostipes_hadrus_DSM_3319	98.733	99.33	2.68	NCBI	Homo sapiens stool	Human GI	USA	North America	MSK.10.7		GCA_013302845.1	PRJNA596270	S8
GCA_013302815	3143481	3085	36.8269	27	Lachnospiraceae	Anaerostipes	Anaerostipes hadrus	98.33	639	Anaerostipes_hadrus_DSM_3319	97.917	99.33	3.38	NCBI	Homo sapiens stool	Human GI	USA	North America	MSK.11.19		GCA_013302815.1	PRJNA596270	S8
GCA_013302785	2786549	2625	37.0766	27	Lachnospiraceae	Anaerostipes	Anaerostipes hadrus	98.26	1132	Anaerostipes_hadrus_DSM_3319	99.912	99.33	2.68	NCBI	Homo sapiens stool	Human GI	USA	North America	MSK.11.2		GCA_013302785.1	PRJNA596270	S8
GCA_013302795	3218478	3135	36.8551	27	Lachnospiraceae	Anaerostipes	Anaerostipes hadrus	98.44	1529	Anaerostipes_hadrus_DSM_3319	99.141	99.33	3.36	NCBI	Homo sapiens stool	Human GI	USA	North America	MSK.11.20		GCA_013302795.1	PRJNA596270	S8
GCA_013302755	3142845	3083	36.8262	27	Lachnospiraceae	Anaerostipes	Anaerostipes hadrus	98.35	970	Anaerostipes_hadrus_DSM_3319	98.536	99.33	3.38	NCBI	Homo sapiens stool	Human GI	USA	North America	MSK.11.27		GCA_013302755.1	PRJNA596270	S8
GCA_013302745	2830744	2696	37.0545	27	Lachnospiraceae	Anaerostipes	Anaerostipes hadrus	98.28	686	Anaerostipes_hadrus_DSM_3319	99.563	99.33	2.68	NCBI	Homo sapiens stool	Human GI	USA	North America	MSK.11.31		GCA_013302745.1	PRJNA596270	S8
GCA_013302715	3160777	3093	36.7888	27	Lachnospiraceae	Anaerostipes	Anaerostipes hadrus	98.31	738	Anaerostipes_hadrus_DSM_3319	99.864	99.33	3.38	NCBI	Homo sapiens stool	Human GI	USA	North America	MSK.11.47		GCA_013302715.1	PRJNA596270	S8
GCA_013302675	2951213	2777	37.0142	27	Lachnospiraceae	Anaerostipes	Anaerostipes hadrus	98.41	639	Anaerostipes_hadrus_DSM_3319	97.917	99.33	2.82	NCBI	Homo sapiens stool	Human GI	USA	North America	MSK.13.17		GCA_013302675.1	PRJNA596270	S8
GCA_013302685	2985671	2805	36.8987	27	Lachnospiraceae	Anaerostipes	Anaerostipes hadrus	98.42	973	Anaerostipes_hadrus_DSM_3319	99.692	99.33	2.68	NCBI	Homo sapiens stool	Human GI	USA	North America	MSK.13.2		GCA_013302685.1	PRJNA596270	S8
GCA_013302665	2988393	2806	36.8992	27	Lachnospiraceae	Anaerostipes	Anaerostipes hadrus	98.37	1529	Anaerostipes_hadrus_DSM_3319	98.943	99.33	2.68	NCBI	Homo sapiens stool	Human GI	USA	North America	MSK.13.43		GCA_013302665.1	PRJNA596270	S8
GCA_013302645	2989797	2806	36.8987	27	Lachnospiraceae	Anaerostipes	Anaerostipes hadrus	98.4	1529	Anaerostipes_hadrus_DSM_3319	98.943	99.33	2.68	NCBI	Homo sapiens stool	Human GI	USA	North America	MSK.13.6		GCA_013302645.1	PRJNA596270	S8
GCA_013302605	2960066	2806	37.3174	27	Lachnospiraceae	Anaerostipes	Anaerostipes hadrus	98.39	639	Anaerostipes_hadrus_DSM_3319	97.756	99.33	1.34	NCBI	Homo sapiens stool	Human GI	USA	North America	MSK.14.17		GCA_013302605.1	PRJNA596270	S8
GCA_013302595	3036831	2866	37.4988	27	Lachnospiraceae	Anaerostipes	Anaerostipes hadrus	98.36	1285	Anaerostipes_hadrus_DSM_3319	99.844	99.33	1.34	NCBI	Homo sapiens stool	Human GI	USA	North America	MSK.14.23		GCA_013302595.1	PRJNA596270	S8
GCA_013302565	3399869	3278	37.0607	27	Lachnospiraceae	Anaerostipes	Anaerostipes hadrus	98.22	1529	Anaerostipes_hadrus_DSM_3319	98.943	99.33	2.68	NCBI	Homo sapiens stool	Human GI	USA	North America	MSK.14.29		GCA_013302565.1	PRJNA596270	S8
GCA_013303185	2939657	2808	36.9511	27	Lachnospiraceae	Anaerostipes	Anaerostipes hadrus	98.2	1529	Anaerostipes_hadrus_DSM_3319	99.075	99.33	2.01	NCBI	Homo sapiens stool	Human GI	USA	North America	MSK.14.37		GCA_013303185.1	PRJNA596270	S8
GCA_013302555	3354284	3214	36.9522	27	Lachnospiraceae	Anaerostipes	Anaerostipes hadrus	98.33	1077	Anaerostipes_hadrus_DSM_3319	98.682	99.33	2.68	NCBI	Homo sapiens stool	Human GI	USA	North America	MSK.14.4		GCA_013302555.1	PRJNA596270	S8
GCA_013304505	2791448	2636	37.0108	27	Lachnospiraceae	Anaerostipes	Anaerostipes hadrus	98.34	1529	Anaerostipes_hadrus_DSM_3319	99.009	99.33	2.68	NCBI	Homo sapiens stool	Human GI	USA	North America	MSK.14.49		GCA_013304505.1	PRJNA596270	S8
GCA_013304555	3396819	3288	37.0527	27	Lachnospiraceae	Anaerostipes	Anaerostipes hadrus	98.18	1529	Anaerostipes_hadrus_DSM_3319	98.943	99.33	2.68	NCBI	Homo sapiens stool	Human GI	USA	North America	MSK.14.57		GCA_013304555.1	PRJNA596270	S8
GCA_013302545	3391495	3297	37.0863	27	Lachnospiraceae	Anaerostipes	Anaerostipes hadrus	98.31	1529	Anaerostipes_hadrus_DSM_3319	98.943	99.33	2.68	NCBI	Homo sapiens stool	Human GI	USA	North America	MSK.14.9		GCA_013302545.1	PRJNA596270	S8
GCA_013303225	3271188	3120	36.9481	27	Lachnospiraceae	Anaerostipes	Anaerostipes hadrus	98.34	1529	Anaerostipes_hadrus_DSM_3319	98.943	99.33	2.68	NCBI	Homo sapiens stool	Human GI	USA	North America	MSK.15.34		GCA_013303225.1	PRJNA596270	S8
GCA_013302455	3353876	3250	37.1177	27	Lachnospiraceae	Anaerostipes	Anaerostipes hadrus	98.33	824	Anaerostipes_hadrus_DSM_3319	98.393	99.33	2.68	NCBI	Homo sapiens stool	Human GI	USA	North America	MSK.15.37		GCA_013302455.1	PRJNA596270	S8
GCA_013302525	3233451	3056	37.2792	27	Lachnospiraceae	Anaerostipes	Anaerostipes hadrus	98.33	1192	Anaerostipes_hadrus_DSM_3319	98.641	99.33	1.34	NCBI	Homo sapiens stool	Human GI	USA	North America	MSK.15.40		GCA_013302525.1	PRJNA596270	S8
GCA_013302475	2982760	2825	36.9285	27	Lachnospiraceae	Anaerostipes	Anaerostipes hadrus	98.24	639	Anaerostipes_hadrus_DSM_3319	97.917	99.33	2.68	NCBI	Homo sapiens stool	Human GI	USA	North America	MSK.22.35		GCA_013302475.1	PRJNA596270	S8
GCA_013302465	3065136	2977	36.6548	27	Lachnospiraceae	Anaerostipes	Anaerostipes hadrus	98.32	1237	Anaerostipes_hadrus_DSM_3319	99.919	99.33	2.01	NCBI	Homo sapiens stool	Human GI	USA	North America	MSK.6.11		GCA_013302465.1	PRJNA596270	S8
GCA_013302445	3167235	2975	36.7709	27	Lachnospiraceae	Anaerostipes	Anaerostipes hadrus	98.36	768	Anaerostipes_hadrus_DSM_3319	98.274	99.33	3.36	NCBI	Homo sapiens stool	Human GI	USA	North America	MSK.9.11		GCA_013302445.1	PRJNA596270	S8
GCA_013302355	3221241	3029	36.8567	27	Lachnospiraceae	Anaerostipes	Anaerostipes hadrus	98.39	596	Anaerostipes_hadrus_DSM_3319	97.59	99.33	3.36	NCBI	Homo sapiens stool	Human GI	USA	North America	MSK.9.9		GCA_013302355.1	PRJNA596270	S8
GCA_015554695	3244819	3066	36.6355	27	Lachnospiraceae	Anaerostipes	Anaerostipes hadrus	98.36	1361	Anaerostipes_hadrus_DSM_3319	99.927	98.99	2.68	NCBI	Homo sapiens stool	Human GI	USA	North America	1001713B170207_170306_C2		GCA_015554695.1	PRJNA637878	S5
GCA_001998765	3172613	3058	37.2836	27	Lachnospiraceae	Anaerostipes	Anaerostipes hadrus	98.21	1529	Anaerostipes_hadrus_DSM_3319	98.811	99.33	1.34	NCBI	Homo sapiens stool	Human GI	China	Asia	BPB5		GCA_001998765.1	PRJNA244280	S27
GCA_000332875	2771521	2663	37.1374	27	Lachnospiraceae	Anaerostipes	Anaerostipes hadrus	100	981	Anaerostipes_hadrus_DSM_3319	99.898	99.33	2.01	NCBI	Homo sapiens stool	Human GI	NA	NA	DSM 3319	T	GCA_000332875.2	PRJNA38323	S28
GCA_000876135	3542561	3504	36.5708	27	Lachnospiraceae	Anaerostipes	Anaerostipes hadrus	98.36	1529	Anaerostipes_hadrus_DSM_3319	99.009	99.33	3.38	NCBI	Homo sapiens stool	Human GI	Finland	Europe	PEL 85		GCA_000876135.1	PRJNA275049	S29
GCA_000210695	3050979	3013	36.2764	27	Lachnospiraceae	Anaerostipes	Anaerostipes hadrus	98.17	1529	Anaerostipes_hadrus_DSM_3319	98.943	98.66	1.34	NCBI	Healthy Homo sapiens stool	Human GI	UK	Europe	SSC/2		GCA_000210695.1	PRJNA45957	S30
GCA_005280655	3588860	3473	44.5267	243	Lachnospiraceae	Anaerostipes	Anaerostipes rhamnosivorans	100	1530	Anaerostipes_rhamnosivorans_1y-2	99.71	99.31	4.03	NCBI	infant Homo sapiens stool	Human GI	Dutch	Europe	1y-2	T	GCA_005280655.1	PRJNA540423	S31
GCA_003865035	2520658	2348	47.2979	232	Anaerotignaceae	Anaerotignum	Anaerotignum faecicola	100	1530	Anaerotignum_faecicola_KGMB03357	99.935	97.99	0	NCBI	Healthy homo sapiens stool	Human GI	Republic of Korea	Asia	KCTC 15736	T	GCA_003865035.1	PRJDB7416	S32
GCA_900142265	3540092	3403	45.2296	212	Anaerotignaceae	Anaerotignum	Anaerotignum lactatifermentans	100	1379	Anaerotignum_lactatifermentans_G17	99.778	97.32	0	NCBI	caeca of broiler chicken	Animal other region	Netherlands	Europe	DSM 14214	T	GCA_900142265.1	PRJEB18336	S20, S33
GCA_016901915	2599663	2476	49.2625	290	Anaerotignaceae	Anaerotignum	Anaerotignum lactatifermentans_A	100	702	Anaerotignum_lactatifermentans_G17	98.575	97.32	0.67	NCBI	Healthy gallus gallus caeca	Animal other region	Czech Republic	Europe	An514		GCA_016901915.1	PRJNA377666	S34
GCA_016902535	2591845	2478	49.28	290	Anaerotignaceae	Anaerotignum	Anaerotignum lactatifermentans_A	100	987	Anaerotignum_lactatifermentans_G17	97.866	97.32	0.67	NCBI	Healthy gallus gallus caeca	Animal other region	Czech Republic	Europe	An390		GCA_016902535.1	PRJNA377666	S34
GCA_016902195	2602751	2478	49.2569	290	Anaerotignaceae	Anaerotignum	Anaerotignum lactatifermentans_A	100	770	Anaerotignum_lactatifermentans_G17	98.701	97.32	0.67	NCBI	Healthy gallus gallus caeca	Animal other region	Czech Republic	Europe	An431b		GCA_016902195.1	PRJNA377666	S34
GCA_002161375	3306289	3195	44.7683	212	Anaerotignaceae	Anaerotignum	Anaerotignum lactatifermentans	96.95	1530	Anaerotignum_lactatifermentans_G17	99.265	97.32	0	NCBI	Healthy gallus gallus caeca	Animal other region	Czech Republic	Europe	An75		GCA_002161375.1	PRJNA377666	S34
GCA_014982935	2922609	2786	45.1117	212	Anaerotignaceae	Anaerotignum	Anaerotignum lactatifermentans	97.56	661	Anaerotignum_lactatifermentans_G17	99.684	97.32	0	NCBI	chicken cecal content	Animal other region	Germany	Europe	DSM 109233		GCA_014982935.1	PRJNA668258	S137
GCA_001571775	3194881	2928	40.172	191	Anaerotignaceae	Anaerotignum	Anaerotignum neopropionicum	100	1531	Anaerotignum_neopropionicum_DSM_3847	98.556	96.64	3.69	NCBI	anaerobic digester	Environment	France	Europe	DSM 3847	T	GCA_001571775.1	PRJNA309662	S35, S36
GCA_001561955	3120417	2944	38.9487	190	Anaerotignaceae	Anaerotignum	Anaerotignum propionicum	100	1530	Anaerotignum_propionicum_JCM_1430	100	96.64	0	NCBI	black mud	Environment	USA	North America	DSM 1682	T	GCA_001561955.1	PRJEB18154	S20, S37
GCA_003287895	3297975	3203	41.8805	223	Lachnospiraceae	Blautia	Blautia argi	100	1529	Blautia_argi_N6H1-15	99.432	97.64	0.32	NCBI	mature dog stool	Animal other region	Republic of Korea	Asia	KCTC 15426	T	GCA_003287895.1	PRJNA477901	S39
GCA_013302405	3248653	2929	43.446	15	Lachnospiraceae	Blautia_A	Blautia_A caecimuris	98.46	1526	Blautia_caecimuris_SJ18	99.347	99.37	0	NCBI	Homo sapiens stool	Human GI	USA	North America	MSK.19.25		GCA_013302405.1	PRJNA596270	S8
GCA_900461125	6115043	5422	45.5554	8	Lachnospiraceae	Blautia	Blautia coccoides	100	1529	Blautia_coccoides_JCM_1395	99.866	99.36	0	NCBI	Mouse stool	Animal other region	Japan	Asia	NCTC11035	T	GCA_900461125.1	PRJEB6403	S40, S41, S42
GCA_002221555	5128482	4707	45.6977	192	Lachnospiraceae	Blautia	Blautia pseudococcoides	100	1530	Blautia_coccoides_JCM_1395	97.589	99.36	1.91	NCBI	Mouse stool	Animal other region	Switzerland	Europe	YL58		GCA_002221555.2	PRJNA289613	S43
GCA_004340925	5972001	5310	45.5888	8	Lachnospiraceae	Blautia	Blautia coccoides	100	1429	Blautia_coccoides_JCM_1395	100	99.2	0	NCBI	Mouse stool	Animal other region	NA	NA	DSM 935	T	GCA_004340925.1	PRJNA519317	S21, S41
GCA_004123145	3738517	3304	44.6498	234	Lachnospiraceae	Oliverpabstia	Oliverpabstia faecicola	100	1531	Blautia_faecicola_KGMB01111	99.869	99.37	1.9	NCBI	Healthy Homo sapiens stool	Human GI	Republic of Korea	Asia	KGMB01111	T	GCA_004123145.1	PRJNA516760	S44
GCA_013302415	4177763	3644	42.7859	3	Lachnospiraceae	Blautia_A	Blautia_A faecis	97.57	895	Blautia_faecis_M25	100	99.37	0	NCBI	Homo sapiens stool	Human GI	USA	North America	MSK.11.45		GCA_013302415.1	PRJNA596270	S8
GCA_014385375	4631456	4149	42.8693	3	Lachnospiraceae	Blautia_A	Blautia_A faecis	97.62	1328	Blautia_faecis_M25	99.842	99.37	0	NCBI	Homo sapiens stool	Human GI	China	Asia	3_YM_SP_D4_11.mj		GCA_014385375.1	PRJNA656402	S24
GCA_016908695	4503977	3992	42.567	3	Lachnospiraceae	Blautia_A	Blautia_A faecis	97.46	501	Blautia_obeum_ATCC_29174	96.344	99.37	0	NCBI	Healthy Homo sapiens stool	Human GI	Republic of Korea	Asia	DSM 27629	T	GCA_016908695.1	PRJNA695629	S21, S45
GCA_013300155	4109988	3607	42.8627	3	Lachnospiraceae	Blautia_A	Blautia_A faecis	97.61	1352	Blautia_faecis_M25	99.195	99.37	0	NCBI	Homo sapiens stool	Human GI	USA	North America	MSK.18.51		GCA_013300155.1	PRJNA596270	S8
GCA_013302375	4473697	3964	42.7603	3	Lachnospiraceae	Blautia_A	Blautia_A faecis	97.69	1353	Blautia_faecis_M25	99.92	99.37	0	NCBI	Homo sapiens stool	Human GI	USA	North America	MSK.14.13		GCA_013302375.1	PRJNA596270	S8
GCA_013304475	4865890	4339	42.254	3	Lachnospiraceae	Blautia_A	Blautia_A faecis	97.53	728	Blautia_faecis_M25	100	99.37	1.41	NCBI	Homo sapiens stool	Human GI	USA	North America	MSK.18.27		GCA_013304475.1	PRJNA596270	S8
GCA_013302345	4581730	4110	42.5874	3	Lachnospiraceae	Blautia_A	Blautia_A faecis	97.42	1375	Blautia_faecis_M25	99.842	99.37	0	NCBI	Homo sapiens stool	Human GI	USA	North America	MSK.17.74		GCA_013302345.1	PRJNA596270	S8
GCA_013304385	3991436	3630	42.954	260	Lachnospiraceae	Blautia_A	Blautia_A sp900066505	100	1528	Blautia_glucerasea_HFTH-1	95.105	99.37	0.63	NCBI	Homo sapiens stool	Human GI	USA	North America	MSK.21.93		GCA_013304385.1	PRJNA596270	S8
GCA_013305115	4311365	3858	44.5561	59	Lachnospiraceae	Blautia_A	Blautia_A sp900066145	98.72	1528	Blautia_glucerasea_HFTH-2	94.973	99.37	0.95	NCBI	Homo sapiens stool	Human GI	USA	North America	MSK.14.58		GCA_013305115.1	PRJNA596270	S8
GCA_013300845	4398197	3868	42.6504	3	Lachnospiraceae	Blautia_A	Blautia_A faecis	97.49	1248	Blautia_glucerasea_HFTH-1	96.417	99.37	1.27	NCBI	Homo sapiens stool	Human GI	USA	North America	MSK.20.42		GCA_013300845.1	PRJNA596270	S8
GCA_013304445	3280775	3034	43.5794	261	Lachnospiraceae	Blautia	Blautia sp900541955	100	1528	Blautia_argi_N6H1-15	98.011	99.36	0.42	NCBI	Homo sapiens stool	Human GI	USA	North America	MSK.15.26		GCA_013304445.1	PRJNA596270	S8
GCA_005844445	3478846	3162	43.2183	15	Lachnospiraceae	Blautia_A	Blautia_A caecimuris	96.33	1529	Blautia_caecimuris_SJ18	99.13	99.37	0	NCBI	Homo sapiens stool	Human GI	USA	North America	1001175st1_E1		GCA_005844445.1	PRJNA518912	S6
GCA_002222595	3065949	2956	39.0422	95	Lachnospiraceae	Blautia	Blautia hansenii	100	1528	Blautia_coccoides_JCM_1395	95.576	99.36	0	NCBI	Homo sapiens stool	Human GI	NA	NA	DSM 20583	T	GCA_002222595.2	PRJNA393727	S13, S41, S46
GCA_002270465	5878941	5016	46.2813	214	Lachnospiraceae	Blautia	Blautia hominis	100	1529	Blautia_hominis_KB1	99.45	99.36	0	NCBI	Homo sapiens stool	Human GI	Republic of Korea	Asia	KB1	T	GCA_002270465.1	PRJNA397535	S47
GCA_001404935	3529520	3312	44.8834	85	Lachnospiraceae	Blautia_A	Blautia_A hydrogenotrophica	99.37	1530	Blautia_hydrogenotrophica_S5a36	99.726	99.37	1.74	NCBI	Healthy Homo sapiens stool	Human GI	UK	Europe	2789STDY5608857		GCA_001404935.1	PRJEB10915	S9
GCA_000157975	3565428	3387	44.303	85	Lachnospiraceae	Blautia_A	Blautia_A hydrogenotrophica	100	1530	Blautia_hydrogenotrophica_S5a36	99.863	96.57	1.58	NCBI	Homo sapiens stool	Human GI	France	Europe	DSM 10507	T	GCA_000157975.1	PRJNA21007	S41, S48, S49
GCA_015669135	3736428	3498	42.3398	245	Lachnospiraceae	Blautia_A	Blautia_A luti	98.85	1423	Blautia_wexlerae_WAL_14507	97.911	99.37	0	NCBI	Homo sapiens stool	Human GI	USA	North America	1001713B170131_170501_E2		GCA_015669135.1	PRJNA637878	S5
GCA_902167715	3956249	3618	44.1326	74	Lachnospiraceae	Blautia_A	Blautia_A massiliensis	97.05	862	Blautia_luti_DSM_14534	96.198	99.37	0.32	NCBI	Homo sapiens stool	Human GI	Bangladeshi	Asia	NZ_Blautia_luti_RSSSTS7063_SV_a2_mod		GCA_902167715.1	PRJEB27068	S50
GCA_013304735	4003624	3608	43.8388	57	Lachnospiraceae	Blautia_A	Blautia_A sp900066205	100	1527	Blautia_obeum_ATCC_29174	95.619	99.37	0.32	NCBI	Homo sapiens stool	Human GI	USA	North America	MSK.16.34		GCA_013304735.1	PRJNA596270	S8
GCA_013305105	3823670	3447	43.7905	57	Lachnospiraceae	Blautia_A	Blautia_A sp900066205	98.95	1527	Blautia_obeum_ATCC_29174	95.89	99.37	0.32	NCBI	Homo sapiens stool	Human GI	USA	North America	MSK.13.40		GCA_013305105.1	PRJNA596270	S8
GCA_902167945	3980491	3664	44.1529	74	Lachnospiraceae	Blautia_A	Blautia_A massiliensis	97.12	1248	Blautia_schinkii_Bie_41	96.498	99.37	0.95	NCBI	Homo sapiens stool	Human GI	Bangladeshi	Asia	Blautia_luti_SSTS_Bg7063		GCA_902167945.1	PRJEB26419	S51
GCA_009707925	3712230	3332	42.866	245	Lachnospiraceae	Blautia_A	Blautia_A luti	100	1000	Blautia_wexlerae_WAL_14507	96.941	99.37	0.11	NCBI	Homo sapiens stool	Human GI	Germany	Europe	DSM 14534	T	GCA_009707925.1	PRJNA590133	S41, S52
GCA_015668015	3660242	3414	41.6296	33	Lachnospiraceae	Blautia_A	Blautia_A obeum	98.43	1527	Blautia_obeum_ATCC_29174	99.314	99.37	0	NCBI	Homo sapiens stool	Human GI	USA	North America	1001271B_150615_E5		GCA_015668015.1	PRJNA637878	S5
GCA_005845175	3661211	3414	41.6302	33	Lachnospiraceae	Blautia_A	Blautia_A obeum	98.43	1527	Blautia_obeum_ATCC_29174	99.314	99.37	0	NCBI	Homo sapiens stool	Human GI	USA	North America	1001271st1_E5		GCA_005845175.1	PRJNA518912	S6
GCA_001404535	3355208	3076	41.5863	33	Lachnospiraceae	Blautia_A	Blautia_A obeum	98.65	1468	Roseburia_hominis_A2-183	90.975	99.37	0	NCBI	Healthy Homo sapiens stool	Human GI	UK	Europe	2789STDY5608837		GCA_001404535.1	PRJEB10915	S9
GCA_001404455	3727064	3375	41.1138	2	Lachnospiraceae	Blautia_A	Blautia_A wexlerae	97.47	1267	Blautia_wexlerae_WAL_14507	99.351	99.37	0	NCBI	Healthy Homo sapiens stool	Human GI	UK	Europe	2789STDY5608838		GCA_001404455.1	PRJEB10915	S9
GCA_001405455	4139879	3705	41.1818	2	Lachnospiraceae	Blautia_A	Blautia_A wexlerae	97.68	1267	Blautia_wexlerae_WAL_14507	99.432	98.73	0	NCBI	Healthy Homo sapiens stool	Human GI	UK	Europe	2789STDY5834861		GCA_001405455.1	PRJEB10915	S9
GCA_001405215	3900367	3659	41.6124	33	Lachnospiraceae	Blautia_A	Blautia_A obeum	98.1	1527	Blautia_obeum_ATCC_29174	99.108	99.37	0	NCBI	Healthy Homo sapiens stool	Human GI	UK	Europe	2789STDY5834921		GCA_001405215.1	PRJEB10915	S9
GCA_001404775	4284779	3855	41.3591	2	Lachnospiraceae	Blautia_A	Blautia_A wexlerae	97.52	712	Blautia_wexlerae_WAL_14507	99.018	98.73	0.36	NCBI	Healthy Homo sapiens stool	Human GI	UK	Europe	2789STDY5834957		GCA_001404775.1	PRJEB10915	S9
GCA_000210015	3692226	3442	41.7495	98	Lachnospiraceae	Blautia_A	Blautia_A intestinalis	98.44	1120	Blautia_obeum_ATCC_29174	97.97	99.37	0.63	NCBI	Homo sapiens stool	Human GI	NA	NA	A2-162		GCA_000210015.1	PRJNA39167	S53, S54
GCA_004167815	3389476	3104	41.6838	33	Lachnospiraceae	Blautia_A	Blautia_A obeum	98.53	1423	Blautia_obeum_ATCC_29174	99.567	99.37	0	NCBI	Homo sapiens stool	Human GI	USA	North America	af_0058		GCA_004167815.1	PRJNA496358	S55
GCA_003324155	3816669	3478	43.8295	74	Lachnospiraceae	Blautia_A	Blautia_A massiliensis	98.32	1527	Blautia_obeum_ATCC_29174	96.573	99.37	0.32	NCBI	Homo sapiens stool	Human GI	Ireland	Europe	APC942/31-1		GCA_003324155.1	PRJNA432550	S56
GCA_000153905	3624708	3511	41.5807	33	Lachnospiraceae	Blautia_A	Blautia_A obeum	99.99	1527	Blautia_obeum_ATCC_29174	99.108	99.01	0	NCBI	Homo sapiens stool	Human GI	NA	NA	ATCC 29174	T	GCA_000153905.1	PRJNA18147	S28, S48, S58
GCA_009883065	3393767	3107	41.6795	33	Lachnospiraceae	Blautia_A	Blautia_A obeum	98.55	1527	Blautia_obeum_ATCC_29174	99.245	99.37	0	NCBI	Homo sapiens stool	Human GI	USA	North America	BIOML-A1		GCA_009883065.1	PRJNA544527	S7
GCA_015560005	3592556	3376	42.4541	98	Lachnospiraceae	Blautia_A	Blautia_A intestinalis	98.72	1527	Blautia_obeum_ATCC_29174	97.804	99.37	0	NCBI	Homo sapiens stool	Human GI	USA	North America	D31t1_170403_H11		GCA_015560005.1	PRJNA637878	S5
GCA_015667435	3600363	3270	41.6512	33	Lachnospiraceae	Blautia_A	Blautia_A obeum	97.45	1527	Blautia_obeum_ATCC_29174	99.039	99.37	0	NCBI	Homo sapiens stool	Human GI	USA	North America	D43t1_170807_D1		GCA_015667435.1	PRJNA637878	S5
GCA_013302245	3741386	3403	44.0504	72	Lachnospiraceae	Blautia_A	Blautia_A sp000436615	98.87	1524	Blautia_obeum_ATCC_29174	98.147	99.37	0	NCBI	Homo sapiens stool	Human GI	USA	North America	MSK.13.37		GCA_013302245.1	PRJNA596270	S8
GCA_013302255	4107544	3760	43.866	72	Lachnospiraceae	Blautia_A	Blautia_A sp000436615	98.99	1527	Blautia_obeum_ATCC_29174	98.284	99.37	0	NCBI	Homo sapiens stool	Human GI	USA	North America	MSK.14.21		GCA_013302255.1	PRJNA596270	S8
GCA_013304465	3649670	3355	42.9721	248	Lachnospiraceae	Blautia_A	Blautia_A sp900548245	98.39	1527	Blautia_obeum_ATCC_29174	98.01	99.37	0	NCBI	Homo sapiens stool	Human GI	USA	North America	MSK.17.81		GCA_013304465.1	PRJNA596270	S8
GCA_013299585	3677077	3365	41.5482	33	Lachnospiraceae	Blautia_A	Blautia_A obeum	98.29	1527	Blautia_obeum_ATCC_29174	99.176	99.37	0	NCBI	Homo sapiens stool	Human GI	USA	North America	MSK.18.40		GCA_013299585.1	PRJNA596270	S8
GCA_013304525	3473290	3173	41.6446	33	Lachnospiraceae	Blautia_A	Blautia_A obeum	98.52	1527	Blautia_obeum_ATCC_29174	99.245	99.37	0	NCBI	Homo sapiens stool	Human GI	USA	North America	MSK.18.90		GCA_013304525.1	PRJNA596270	S8
GCA_013302215	3481678	3244	41.7844	33	Lachnospiraceae	Blautia_A	Blautia_A obeum	98.27	1423	Blautia_obeum_ATCC_29174	99.351	99.37	0	NCBI	Homo sapiens stool	Human GI	USA	North America	MSK.20.66		GCA_013302215.1	PRJNA596270	S8
GCA_013302195	3435378	3189	41.7057	33	Lachnospiraceae	Blautia_A	Blautia_A obeum	98.32	1423	Blautia_obeum_ATCC_29174	99.351	99.37	0	NCBI	Homo sapiens stool	Human GI	USA	North America	MSK.20.67		GCA_013302195.1	PRJNA596270	S8
GCA_013304315	3456791	3178	41.6912	33	Lachnospiraceae	Blautia_A	Blautia_A obeum	98.01	1527	Blautia_obeum_ATCC_29174	99.314	99.37	0	NCBI	Homo sapiens stool	Human GI	USA	North America	MSK.20.89		GCA_013304315.1	PRJNA596270	S8
GCA_902167835	3773790	3412	41.5103	33	Lachnospiraceae	Blautia_A	Blautia_A obeum	97.26	1337	Blautia_obeum_ATCC_29174	99.4	99.37	0	NCBI	Homo sapiens stool	Human GI	Bangladeshi	Asia	Ruminococcus_obeum_SSTS_Bg7063		GCA_902167835.1	PRJEB26419	S51
GCA_014131715	6245307	5780	45.6979	8	Lachnospiraceae	Blautia	Blautia coccoides	98	1529	Blautia_coccoides_JCM_1395	99.597	99.36	0	NCBI	Homo sapiens stool(Human septicemia)	Human GI	NA	NA	DSM 2950	T	GCA_014131715.1	PRJNA531376	S41, S46
GCA_010669205	6197116	5719	45.7	8	Lachnospiraceae	Blautia	Blautia coccoides	97.97	1529	Blautia_coccoides_JCM_1395	99.933	99.36	0	NCBI	Homo sapiens stool(Human septicemia)	Human GI	NA	NA	JCM 1471	T	GCA_010669205.1	PRJNA603245	S41, S46
GCA_004210255	6354838	5572	45.5605	8	Lachnospiraceae	Blautia	Blautia coccoides	97.47	1529	Blautia_coccoides_JCM_1395	99.866	99.36	0.21	NCBI	Homo sapiens stool	Human GI	South Korea	Asia	PMF1		GCA_004210255.1	PRJNA518035	S57
GCA_013112015	5498201	5135	45.6296	192	Lachnospiraceae	Blautia	Blautia pseudococcoides	99.56	1530	Blautia_coccoides_JCM_1395	97.589	99.36	1.91	NCBI	Mouse stool	Animal other region	USA	North America	SCSK		GCA_013112015.1	PRJNA626599	S59
GCA_000373885	6084759	5556	45.6826	8	Lachnospiraceae	Blautia	Blautia coccoides	98.02	NA	NA	NA	99.36	0	NCBI	Homo sapiens stool	Human GI	USA	North America	ATCC 27340	T	GCA_000373885.1	PRJNA169801	S41, S46
GCA_000765245	6046791	5379	46.7006	64	Lachnospiraceae	Blautia	Blautia sp001304935	98.9	699	Blautia_hominis_KB1	100	99.36	0	NCBI	Homo sapiens stool	Human GI	Denmark	Europe	ER3		GCA_000765245.1	PRJNA253252	S60
GCA_013304335	3731788	3569	40.8996	63	Lachnospiraceae	Blautia	Blautia sp000432195	98.82	1526	Blautia_coccoides_JCM_1395	95.638	99.36	0	NCBI	Homo sapiens stool	Human GI	USA	North America	MSK.4.14		GCA_013304335.1	PRJNA596270	S8
GCA_013302155	3733076	3570	40.8992	63	Lachnospiraceae	Blautia	Blautia sp000432195	98.84	1526	Blautia_coccoides_JCM_1395	95.638	99.36	0	NCBI	Homo sapiens stool	Human GI	USA	North America	MSK.4.17		GCA_013302155.1	PRJNA596270	S8
GCA_013302185	3732714	3570	40.8998	63	Lachnospiraceae	Blautia	Blautia sp000432195	98.81	1526	Blautia_coccoides_JCM_1395	95.638	99.36	0	NCBI	Homo sapiens stool	Human GI	USA	North America	MSK.4.13		GCA_013302185.1	PRJNA596270	S8
GCA_002915535	6235877	5521	46.6504	64	Lachnospiraceae	Blautia	Blautia sp001304935	99.93	1530	Blautia_coccoides_JCM_1395	98.457	99.36	0.76	NCBI	anaerobic digester sludge	Environment	NA	NA	DSM 3507		GCA_002915535.1	PRJNA431659	0
GCA_013304825	3494515	3104	43.216	259	Lachnospiraceae	Blautia_A	Blautia_A schinkii	100	1304	Blautia_obeum_ATCC_29174	96.617	99.37	0.32	NCBI	Homo sapiens stool	Human GI	USA	North America	MSK.6.26		GCA_013304825.1	PRJNA596270	S8
GCA_013304925	3493682	3102	43.2146	259	Lachnospiraceae	Blautia_A	Blautia_A schinkii	100	1304	Blautia_obeum_ATCC_29174	96.538	99.37	0.32	NCBI	Homo sapiens stool	Human GI	USA	North America	MSK.6.25		GCA_013304925.1	PRJNA596270	S8
GCA_013302295	3492879	3106	43.2135	259	Lachnospiraceae	Blautia_A	Blautia_A schinkii	100	1527	Blautia_obeum_ATCC_29174	96.235	99.37	0.32	NCBI	Homo sapiens stool	Human GI	USA	North America	MSK.6.32		GCA_013302295.1	PRJNA596270	S8
GCA_013304875	3659439	3252	43.2462	259	Lachnospiraceae	Blautia_A	Blautia_A schinkii	100	1304	Blautia_obeum_ATCC_29174	96.538	99.37	0.32	NCBI	Homo sapiens stool	Human GI	USA	North America	MSK.6.27		GCA_013304875.1	PRJNA596270	S8
GCA_013304935	3793504	3367	43.134	259	Lachnospiraceae	Blautia_A	Blautia_A schinkii	98.47	1304	Blautia_obeum_ATCC_29174	96.617	99.37	0.32	NCBI	Homo sapiens stool	Human GI	USA	North America	MSK.14.32		GCA_013304935.1	PRJNA596270	S8
GCA_013304885	3826314	3398	43.0847	259	Lachnospiraceae	Blautia_A	Blautia_A schinkii	98.46	1304	Blautia_obeum_ATCC_29174	96.927	99.37	0.32	NCBI	Homo sapiens stool	Human GI	USA	North America	MSK.15.25		GCA_013304885.1	PRJNA596270	S8
GCA_013304845	3681282	3274	43.2421	259	Lachnospiraceae	Blautia_A	Blautia_A schinkii	99.99	1304	Blautia_obeum_ATCC_29174	96.538	98.73	1.27	NCBI	Homo sapiens stool	Human GI	USA	North America	MSK.6.16		GCA_013304845.1	PRJNA596270	S8
GCA_000702025	6677661	5805	45.5902	166	Lachnospiraceae	Blautia_A	Blautia_A schinkii_A	100	NA	NA	NA	99.37	0	NCBI	Lamb rumen	Animal rumen	France	Europe	DSM 10518	T	GCA_000702025.1	PRJNA223460	S41, S61, S62
GCA_014385405	3425373	3096	38.9393	280	Lachnospiraceae	Blautia	Blautia stercoris	98.78	1211	Blautia_stercoris_GAM6-1	99.917	99.36	0	NCBI	Homo sapiens stool	Human GI	China	Asia	3_YM_SP_D4_24.mj		GCA_014385405.1	PRJNA656402	S24
GCA_015561285	4007473	3563	41.4641	2	Lachnospiraceae	Blautia_A	Blautia_A wexlerae	97.66	1526	Blautia_wexlerae_WAL_14507	98.887	99.37	0.23	NCBI	Homo sapiens stool	Human GI	USA	North America	1001136B_160425_F6		GCA_015561285.1	PRJNA637878	S5
GCA_015667985	3836124	3353	41.4026	2	Lachnospiraceae	Blautia_A	Blautia_A wexlerae	97.37	1422	Blautia_wexlerae_WAL_14507	99.495	99.37	0	NCBI	Homo sapiens stool	Human GI	USA	North America	1001270J_160509_E2		GCA_015667985.1	PRJNA637878	S5
GCA_015667855	3948839	3658	46.4466	187	Lachnospiraceae	Fusicatenibacter	Fusicatenibacter saccharivorans	97.9	1424	Fusicatenibacter_saccharivorans_HT03-11	99.925	98.95	0.63	NCBI	Homo sapiens stool	Human GI	USA	North America	1001270J_160509_E6		GCA_015667855.1	PRJNA637878	S5
GCA_015551045	4023821	3615	41.5431	2	Lachnospiraceae	Blautia_A	Blautia_A wexlerae	97.56	1527	Blautia_wexlerae_WAL_14507	99.305	99.37	0	NCBI	Homo sapiens stool	Human GI	USA	North America	1001275B_160808_C10		GCA_015551045.1	PRJNA637878	S5
GCA_015670615	3913363	3502	41.346	2	Lachnospiraceae	Blautia_A	Blautia_A wexlerae	97.43	1422	Blautia_wexlerae_WAL_14507	99.495	99.37	0	NCBI	Homo sapiens stool	Human GI	USA	North America	1001283B150217_161031_C5		GCA_015670615.1	PRJNA637878	S5
GCA_015667495	4142197	3707	41.2277	2	Lachnospiraceae	Blautia_A	Blautia_A wexlerae	97.31	1422	Blautia_wexlerae_WAL_14507	98.342	99.37	0.63	NCBI	Homo sapiens stool	Human GI	USA	North America	1001302B_160321_A2		GCA_015667495.1	PRJNA637878	S5
GCA_015556425	3833163	3524	41.8748	258	Lachnospiraceae	Blautia_A	Blautia_A wexlerae_B	98.39	1527	Blautia_wexlerae_WAL_14507	99.305	99.37	0.32	NCBI	Homo sapiens stool	Human GI	USA	North America	1001713B170207_170306_B2		GCA_015556425.1	PRJNA637878	S5
GCA_015554555	3973102	3573	41.3118	2	Lachnospiraceae	Blautia_A	Blautia_A wexlerae	97.31	1422	Blautia_wexlerae_WAL_14507	99.423	99.37	1.58	NCBI	Homo sapiens stool	Human GI	USA	North America	1001713B170207_170306_C10		GCA_015554555.1	PRJNA637878	S5
GCA_015669755	3744743	3326	41.3163	2	Lachnospiraceae	Blautia_A	Blautia_A wexlerae	97.23	1527	Blautia_wexlerae_WAL_14507	99.374	99.37	0	NCBI	Homo sapiens stool	Human GI	USA	North America	1001713B170207_170306_G12		GCA_015669755.1	PRJNA637878	S5
GCA_015549355	3838173	3465	41.4357	2	Lachnospiraceae	Blautia_A	Blautia_A wexlerae	97.56	1526	Blautia_wexlerae_WAL_14507	98.887	99.37	0.32	NCBI	Homo sapiens stool	Human GI	USA	North America	1001713B170214_170313_B5		GCA_015549355.1	PRJNA637878	S5
GCA_001404755	4104486	3723	41.5475	2	Lachnospiraceae	Blautia_A	Blautia_A wexlerae	97.36	971	Blautia_wexlerae_WAL_14507	99.673	99.37	0.32	NCBI	Healthy Homo sapiens stool	Human GI	UK	Europe	2789STDY5834863		GCA_001404755.1	PRJEB10915	S9
GCA_001404735	4820245	4433	41.087	2	Lachnospiraceae	Blautia_A	Blautia_A wexlerae	97.47	632	Blautia_wexlerae_WAL_14507	98.616	99.37	0	NCBI	Healthy Homo sapiens stool	Human GI	UK	Europe	2789STDY5834911		GCA_001404735.1	PRJEB10915	S9
GCA_000424085	3581157	3163	41.5543	2	Lachnospiraceae	Blautia_A	Blautia_A wexlerae	96.51	NA	NA	NA	99.37	0	NCBI	Calf faeces	Animal other region	NA	NA	AGR2146		GCA_000424085.1	PRJNA185692	S61
GCA_009876865	4659430	4252	41.2069	2	Lachnospiraceae	Blautia_A	Blautia_A wexlerae	97.5	1422	Blautia_wexlerae_WAL_14507	99.784	99.37	0.23	NCBI	Homo sapiens stool	Human GI	USA	North America	BIOML-A1		GCA_009876865.1	PRJNA544527	S7
GCA_009881405	4092422	3713	41.2072	2	Lachnospiraceae	Blautia_A	Blautia_A wexlerae	97.57	803	Blautia_wexlerae_WAL_14507	99.733	99.37	0.08	NCBI	Homo sapiens stool	Human GI	USA	North America	BIOML-A10		GCA_009881405.1	PRJNA544527	S7
GCA_009881395	4112030	3726	41.2097	2	Lachnospiraceae	Blautia_A	Blautia_A wexlerae	97.57	1079	Blautia_wexlerae_WAL_14507	97.856	99.37	0.02	NCBI	Homo sapiens stool	Human GI	USA	North America	BIOML-A11		GCA_009881395.1	PRJNA544527	S7
GCA_009881435	4245313	3875	41.248	2	Lachnospiraceae	Blautia_A	Blautia_A wexlerae	97.63	1422	Blautia_wexlerae_WAL_14507	99.495	99.37	0	NCBI	Homo sapiens stool	Human GI	USA	North America	BIOML-A12		GCA_009881435.1	PRJNA544527	S7
GCA_009881335	4229746	3870	41.1959	2	Lachnospiraceae	Blautia_A	Blautia_A wexlerae	97.62	1422	Blautia_wexlerae_WAL_14507	99.495	99.37	0.21	NCBI	Homo sapiens stool	Human GI	USA	North America	BIOML-A13		GCA_009881335.1	PRJNA544527	S7
GCA_009881365	4419707	4022	41.6063	2	Lachnospiraceae	Blautia_A	Blautia_A wexlerae	97.64	1422	Blautia_wexlerae_WAL_14507	99.495	99.37	0.63	NCBI	Homo sapiens stool	Human GI	USA	North America	BIOML-A14		GCA_009881365.1	PRJNA544527	S7
GCA_009881345	4246699	3877	41.1431	2	Lachnospiraceae	Blautia_A	Blautia_A wexlerae	97.66	1422	Blautia_wexlerae_WAL_14507	99.856	99.37	0	NCBI	Homo sapiens stool	Human GI	USA	North America	BIOML-A15		GCA_009881345.1	PRJNA544527	S7
GCA_009881295	4233729	3868	41.2006	2	Lachnospiraceae	Blautia_A	Blautia_A wexlerae	97.63	1422	Blautia_wexlerae_WAL_14507	99.495	99.37	0	NCBI	Homo sapiens stool	Human GI	USA	North America	BIOML-A16		GCA_009881295.1	PRJNA544527	S7
GCA_009881255	4283880	3904	41.2429	2	Lachnospiraceae	Blautia_A	Blautia_A wexlerae	97.62	1422	Blautia_wexlerae_WAL_14507	99.495	99.37	0	NCBI	Homo sapiens stool	Human GI	USA	North America	BIOML-A17		GCA_009881255.1	PRJNA544527	S7
GCA_009881235	4251685	3879	41.2179	2	Lachnospiraceae	Blautia_A	Blautia_A wexlerae	97.64	1526	Blautia_wexlerae_WAL_14507	98.957	99.37	0	NCBI	Homo sapiens stool	Human GI	USA	North America	BIOML-A19		GCA_009881235.1	PRJNA544527	S7
GCA_009883115	4670093	4269	41.2264	2	Lachnospiraceae	Blautia_A	Blautia_A wexlerae	97.52	1422	Blautia_wexlerae_WAL_14507	99.784	99.37	0.23	NCBI	Homo sapiens stool	Human GI	USA	North America	BIOML-A2		GCA_009883115.1	PRJNA544527	S7
GCA_009883035	4643632	4246	41.1713	2	Lachnospiraceae	Blautia_A	Blautia_A wexlerae	97.56	1422	Blautia_wexlerae_WAL_14507	99.712	99.37	0.23	NCBI	Homo sapiens stool	Human GI	USA	North America	BIOML-A3		GCA_009883035.1	PRJNA544527	S7
GCA_009883045	4667254	4262	41.2235	2	Lachnospiraceae	Blautia_A	Blautia_A wexlerae	97.58	1527	Blautia_wexlerae_WAL_14507	98.679	99.37	0.23	NCBI	Homo sapiens stool	Human GI	USA	North America	BIOML-A4		GCA_009883045.1	PRJNA544527	S7
GCA_009882995	4674090	4271	41.2265	2	Lachnospiraceae	Blautia_A	Blautia_A wexlerae	97.54	1422	Blautia_wexlerae_WAL_14507	99.784	99.37	0.23	NCBI	Homo sapiens stool	Human GI	USA	North America	BIOML-A5		GCA_009882995.1	PRJNA544527	S7
GCA_009881535	4662823	4263	41.21	2	Lachnospiraceae	Blautia_A	Blautia_A wexlerae	97.53	1422	Blautia_wexlerae_WAL_14507	99.784	99.37	0.23	NCBI	Homo sapiens stool	Human GI	USA	North America	BIOML-A6		GCA_009881535.1	PRJNA544527	S7
GCA_009881475	4669552	4271	41.2321	2	Lachnospiraceae	Blautia_A	Blautia_A wexlerae	97.53	1422	Blautia_wexlerae_WAL_14507	99.712	99.37	0.23	NCBI	Homo sapiens stool	Human GI	USA	North America	BIOML-A7		GCA_009881475.1	PRJNA544527	S7
GCA_009881425	4703105	4295	41.2338	2	Lachnospiraceae	Blautia_A	Blautia_A wexlerae	97.48	1422	Blautia_wexlerae_WAL_14507	99.423	99.37	0.23	NCBI	Homo sapiens stool	Human GI	USA	North America	BIOML-A9		GCA_009881425.1	PRJNA544527	S7
GCA_902167525	3997445	3558	41.3842	2	Lachnospiraceae	Blautia_A	Blautia_A wexlerae	97.51	969	Blautia_wexlerae_WAL_14507	98.693	99.37	0	NCBI	Homo sapiens stool	Human GI	Bangladeshi	Asia	Blautia_wexlerae_LFYP_14		GCA_902167525.1	PRJEB27068	S50
GCA_015550855	3919748	3417	41.6525	2	Lachnospiraceae	Blautia_A	Blautia_A wexlerae	97.7	1248	Blautia_wexlerae_WAL_14507	98.928	98.1	0.21	NCBI	Homo sapiens stool	Human GI	USA	North America	D43t1_170807_G7		GCA_015550855.1	PRJNA637878	S5
GCA_015668375	3737221	3238	41.5483	2	Lachnospiraceae	Blautia_A	Blautia_A wexlerae	97.5	1527	Blautia_wexlerae_WAL_14507	99.305	99.37	0	NCBI	Homo sapiens stool	Human GI	USA	North America	D53t1_180928_D9		GCA_015668375.1	PRJNA637878	S5
GCA_015550985	4131950	3695	41.1507	2	Lachnospiraceae	Blautia_A	Blautia_A wexlerae	97.65	1422	Blautia_wexlerae_WAL_14507	99.495	99.37	0	NCBI	Homo sapiens stool	Human GI	USA	North America	D59t2_181005_E2		GCA_015550985.1	PRJNA637878	S5
GCA_000484655	4508448	4076	41.4107	2	Lachnospiraceae	Blautia_A	Blautia_A wexlerae	99.99	NA	NA	NA	99.37	0	NCBI	Homo sapiens stool	Human GI	USA	North America	DSM 19850	T	GCA_000484655.1	PRJNA195783	S41, S63
GCA_015552855	3884798	3484	41.0807	2	Lachnospiraceae	Blautia_A	Blautia_A wexlerae	97.7	1527	Blautia_wexlerae_WAL_14507	99.374	99.37	0	NCBI	Homo sapiens stool	Human GI	USA	North America	J1101004_170508_H1		GCA_015552855.1	PRJNA637878	S5
GCA_013302135	4055100	3618	41.2168	2	Lachnospiraceae	Blautia_A	Blautia_A wexlerae	97.91	600	Blautia_wexlerae_WAL_14507	99.833	99.37	0	NCBI	Homo sapiens stool	Human GI	USA	North America	MSK.14.18		GCA_013302135.1	PRJNA596270	S8
GCA_013302125	4466268	3993	41.184	2	Lachnospiraceae	Blautia_A	Blautia_A wexlerae	97.84	716	Blautia_wexlerae_WAL_14507	99.721	99.37	0	NCBI	Homo sapiens stool	Human GI	USA	North America	MSK.14.2		GCA_013302125.1	PRJNA596270	S8
GCA_013302095	4095721	3644	41.2035	2	Lachnospiraceae	Blautia_A	Blautia_A wexlerae	97.84	1527	Blautia_wexlerae_WAL_14507	99.513	99.37	0.63	NCBI	Homo sapiens stool	Human GI	USA	North America	MSK.15.15		GCA_013302095.1	PRJNA596270	S8
GCA_013302085	4418806	3948	41.4562	2	Lachnospiraceae	Blautia_A	Blautia_A wexlerae	97.58	1527	Blautia_wexlerae_WAL_14507	99.444	99.37	0	NCBI	Homo sapiens stool	Human GI	USA	North America	MSK.15.27		GCA_013302085.1	PRJNA596270	S8
GCA_013302045	4055746	3617	41.2142	2	Lachnospiraceae	Blautia_A	Blautia_A wexlerae	97.94	600	Blautia_wexlerae_WAL_14507	99.833	99.37	0	NCBI	Homo sapiens stool	Human GI	USA	North America	MSK.15.30		GCA_013302045.1	PRJNA596270	S8
GCA_013302025	4426248	3998	41.3534	2	Lachnospiraceae	Blautia_A	Blautia_A wexlerae	97.49	1026	Blautia_wexlerae_WAL_14507	99.221	99.37	0	NCBI	Homo sapiens stool	Human GI	USA	North America	MSK.15.46		GCA_013302025.1	PRJNA596270	S8
GCA_013302035	4050462	3614	41.2155	2	Lachnospiraceae	Blautia_A	Blautia_A wexlerae	97.89	1527	Blautia_wexlerae_WAL_14507	99.374	99.37	0	NCBI	Homo sapiens stool	Human GI	USA	North America	MSK.15.6		GCA_013302035.1	PRJNA596270	S8
GCA_013301945	3760851	3321	41.295	2	Lachnospiraceae	Blautia_A	Blautia_A wexlerae	97.68	718	Blautia_wexlerae_WAL_14507	99.721	99.37	0	NCBI	Homo sapiens stool	Human GI	USA	North America	MSK.17.7		GCA_013301945.1	PRJNA596270	S8
GCA_013299555	3812214	3411	41.2052	2	Lachnospiraceae	Blautia_A	Blautia_A wexlerae	97.65	1267	Blautia_wexlerae_WAL_14507	99.432	99.37	0.63	NCBI	Homo sapiens stool	Human GI	USA	North America	MSK.18.16		GCA_013299555.1	PRJNA596270	S8
GCA_013300455	3812969	3410	41.2002	2	Lachnospiraceae	Blautia_A	Blautia_A wexlerae	97.65	1267	Blautia_wexlerae_WAL_14507	99.432	99.37	0.63	NCBI	Homo sapiens stool	Human GI	USA	North America	MSK.18.18		GCA_013300455.1	PRJNA596270	S8
GCA_013304535	3917134	3458	41.263	2	Lachnospiraceae	Blautia_A	Blautia_A wexlerae	97.64	866	Blautia_wexlerae_WAL_14507	99.769	99.37	0.63	NCBI	Homo sapiens stool	Human GI	USA	North America	MSK.18.3		GCA_013304535.1	PRJNA596270	S8
GCA_013301935	3814316	3408	41.2006	2	Lachnospiraceae	Blautia_A	Blautia_A wexlerae	97.63	1267	Blautia_wexlerae_WAL_14507	99.432	99.37	0.63	NCBI	Homo sapiens stool	Human GI	USA	North America	MSK.18.42		GCA_013301935.1	PRJNA596270	S8
GCA_013304855	3886816	3435	41.2703	2	Lachnospiraceae	Blautia_A	Blautia_A wexlerae	97.63	821	Blautia_wexlerae_WAL_14507	98.698	99.37	0.63	NCBI	Homo sapiens stool	Human GI	USA	North America	MSK.18.55		GCA_013304855.1	PRJNA596270	S8
GCA_013301985	3928590	3466	41.3731	2	Lachnospiraceae	Blautia_A	Blautia_A wexlerae	97.55	1527	Blautia_wexlerae_WAL_14507	99.235	99.37	0	NCBI	Homo sapiens stool	Human GI	USA	North America	MSK.18.71		GCA_013301985.1	PRJNA596270	S8
GCA_013304785	3970305	3494	41.226	2	Lachnospiraceae	Blautia_A	Blautia_A wexlerae	97.62	821	Blautia_wexlerae_WAL_14507	98.698	99.37	0.63	NCBI	Homo sapiens stool	Human GI	USA	North America	MSK.18.96		GCA_013304785.1	PRJNA596270	S8
GCA_013304685	4203871	3858	40.9414	2	Lachnospiraceae	Blautia_A	Blautia_A wexlerae	97.72	1020	Blautia_wexlerae_WAL_14507	97.766	99.37	0	NCBI	Homo sapiens stool	Human GI	USA	North America	MSK.19.37		GCA_013304685.1	PRJNA596270	S8
GCA_013300045	4206925	3860	40.9487	2	Lachnospiraceae	Blautia_A	Blautia_A wexlerae	97.76	1527	Blautia_wexlerae_WAL_14507	97.427	99.37	0	NCBI	Homo sapiens stool	Human GI	USA	North America	MSK.19.41		GCA_013300045.1	PRJNA596270	S8
GCA_013304625	4296786	3925	40.8791	2	Lachnospiraceae	Blautia_A	Blautia_A wexlerae	97.73	821	Blautia_wexlerae_WAL_14507	98.698	99.37	0	NCBI	Homo sapiens stool	Human GI	USA	North America	MSK.19.7		GCA_013304625.1	PRJNA596270	S8
GCA_013299995	4309910	3950	40.8378	2	Lachnospiraceae	Blautia_A	Blautia_A wexlerae	97.76	1526	Blautia_wexlerae_WAL_14507	97.844	99.37	0	NCBI	Homo sapiens stool	Human GI	USA	North America	MSK.19.90		GCA_013299995.1	PRJNA596270	S8
GCA_013301975	3683590	3339	42.0449	1	Lachnospiraceae	Blautia_A	Blautia_A sp000285855	95.8	841	Blautia_wexlerae_WAL_14507	97.208	99.37	0.63	NCBI	Homo sapiens stool	Human GI	USA	North America	MSK.20.11		GCA_013301975.1	PRJNA596270	S8
GCA_013299975	3625383	3209	41.4041	2	Lachnospiraceae	Blautia_A	Blautia_A wexlerae	97.44	1527	Blautia_wexlerae_WAL_14507	98.818	99.37	0.63	NCBI	Homo sapiens stool	Human GI	USA	North America	MSK.20.13		GCA_013299975.1	PRJNA596270	S8
GCA_013300855	3708101	3265	41.4829	258	Lachnospiraceae	Blautia_A	Blautia_A wexlerae_B	100	1196	Blautia_wexlerae_WAL_14507	99.332	99.37	0	NCBI	Homo sapiens stool	Human GI	USA	North America	MSK.20.14		GCA_013300855.1	PRJNA596270	S8
GCA_013301925	3595670	3179	41.3889	2	Lachnospiraceae	Blautia_A	Blautia_A wexlerae	97.47	1527	Blautia_wexlerae_WAL_14507	98.887	99.37	0.63	NCBI	Homo sapiens stool	Human GI	USA	North America	MSK.20.44		GCA_013301925.1	PRJNA596270	S8
GCA_013300825	3629321	3196	41.5014	258	Lachnospiraceae	Blautia_A	Blautia_A wexlerae_B	100	1267	Blautia_wexlerae_WAL_14507	99.351	99.37	0	NCBI	Homo sapiens stool	Human GI	USA	North America	MSK.20.46		GCA_013300825.1	PRJNA596270	S8
GCA_013301845	3622686	3205	41.3978	2	Lachnospiraceae	Blautia_A	Blautia_A wexlerae	97.42	1527	Blautia_wexlerae_WAL_14507	98.887	99.37	0.63	NCBI	Homo sapiens stool	Human GI	USA	North America	MSK.20.76		GCA_013301845.1	PRJNA596270	S8
GCA_013301885	3776565	3401	41.0856	2	Lachnospiraceae	Blautia_A	Blautia_A wexlerae	97.25	821	Blautia_wexlerae_WAL_14507	99.74	99.37	0	NCBI	Homo sapiens stool	Human GI	USA	North America	MSK.21.40		GCA_013301885.1	PRJNA596270	S8
GCA_013304405	3640127	3164	41.4839	2	Lachnospiraceae	Blautia_A	Blautia_A wexlerae	97.41	1527	Blautia_wexlerae_WAL_14507	98.818	99.37	0	NCBI	Homo sapiens stool	Human GI	USA	North America	MSK.21.50		GCA_013304405.1	PRJNA596270	S8
GCA_013301875	3740687	3270	41.2687	2	Lachnospiraceae	Blautia_A	Blautia_A wexlerae	97.16	821	Blautia_wexlerae_WAL_14507	98.828	99.37	0	NCBI	Homo sapiens stool	Human GI	USA	North America	MSK.21.6		GCA_013301875.1	PRJNA596270	S8
GCA_013301855	4066052	3599	41.2057	2	Lachnospiraceae	Blautia_A	Blautia_A wexlerae	96.97	1527	Blautia_wexlerae_WAL_14507	98.818	99.37	0	NCBI	Homo sapiens stool	Human GI	USA	North America	MSK.22.10		GCA_013301855.1	PRJNA596270	S8
GCA_013299815	4090678	3636	41.198	2	Lachnospiraceae	Blautia_A	Blautia_A wexlerae	96.93	1527	Blautia_wexlerae_WAL_14507	98.887	99.37	0	NCBI	Homo sapiens stool	Human GI	USA	North America	MSK.22.17		GCA_013299815.1	PRJNA596270	S8
GCA_013301825	4087726	3633	41.2028	2	Lachnospiraceae	Blautia_A	Blautia_A wexlerae	96.93	1527	Blautia_wexlerae_WAL_14507	98.818	99.37	0	NCBI	Homo sapiens stool	Human GI	USA	North America	MSK.22.27		GCA_013301825.1	PRJNA596270	S8
GCA_013301765	4097873	3652	41.2143	2	Lachnospiraceae	Blautia_A	Blautia_A wexlerae	96.88	1527	Blautia_wexlerae_WAL_14507	98.818	99.37	0	NCBI	Homo sapiens stool	Human GI	USA	North America	MSK.22.49		GCA_013301765.1	PRJNA596270	S8
GCA_013301775	4087349	3637	41.1927	2	Lachnospiraceae	Blautia_A	Blautia_A wexlerae	96.9	1527	Blautia_wexlerae_WAL_14507	98.818	99.37	0	NCBI	Homo sapiens stool	Human GI	USA	North America	MSK.22.59		GCA_013301775.1	PRJNA596270	S8
GCA_013301745	4070027	3615	41.2294	2	Lachnospiraceae	Blautia_A	Blautia_A wexlerae	96.99	820	Blautia_wexlerae_WAL_14507	99.147	99.37	0	NCBI	Homo sapiens stool	Human GI	USA	North America	MSK.22.61		GCA_013301745.1	PRJNA596270	S8
GCA_013301725	4105799	3646	41.2097	2	Lachnospiraceae	Blautia_A	Blautia_A wexlerae	96.97	1527	Blautia_wexlerae_WAL_14507	98.818	99.37	0	NCBI	Homo sapiens stool	Human GI	USA	North America	MSK.22.69		GCA_013301725.1	PRJNA596270	S8
GCA_013301695	4086056	3631	41.1959	2	Lachnospiraceae	Blautia_A	Blautia_A wexlerae	96.92	1527	Blautia_wexlerae_WAL_14507	98.818	99.37	0	NCBI	Homo sapiens stool	Human GI	USA	North America	MSK.22.83		GCA_013301695.1	PRJNA596270	S8
GCA_013301675	4084581	3630	41.2027	2	Lachnospiraceae	Blautia_A	Blautia_A wexlerae	96.95	572	Blautia_wexlerae_WAL_14507	98.263	99.37	0	NCBI	Homo sapiens stool	Human GI	USA	North America	MSK.23.33		GCA_013301675.1	PRJNA596270	S8
GCA_013301645	4078636	3624	41.214	2	Lachnospiraceae	Blautia_A	Blautia_A wexlerae	96.94	561	Blautia_wexlerae_WAL_14507	99.822	99.37	0	NCBI	Homo sapiens stool	Human GI	USA	North America	MSK.23.75		GCA_013301645.1	PRJNA596270	S8
GCA_013301625	4085555	3633	41.2002	2	Lachnospiraceae	Blautia_A	Blautia_A wexlerae	96.98	1527	Blautia_wexlerae_WAL_14507	98.818	99.37	0	NCBI	Homo sapiens stool	Human GI	USA	North America	MSK.23.78		GCA_013301625.1	PRJNA596270	S8
GCA_013301655	4480179	4085	41.5711	2	Lachnospiraceae	Blautia_A	Blautia_A wexlerae	97.2	665	Blautia_wexlerae_WAL_14507	99.7	99.37	0	NCBI	Homo sapiens stool	Human GI	USA	North America	MSK.23.95		GCA_013301655.1	PRJNA596270	S8
GCA_000156015	2482791	2402	37.5462	84	Lachnospiraceae	Butyrivibrio_A	Butyrivibrio_A crossotus	99.98	1520	Butyrivibrio_crossotus_DSM_2876	99.934	99.33	0.67	NCBI	Homo sapiens stool	Human GI	USA	North America	DSM 2876	T	GCA_000156015.1	PRJNA28999	S28
GCA_003175155	4718148	4003	38.5559	123	Lachnospiraceae	Butyrivibrio	Butyrivibrio fibrisolvens_C	97.31	1540	Butyrivibrio_fibrisolvens_ATCC_19171	98.578	99.58	1.02	NCBI	Cow rumen	Animal rumen	Argentina	South America	INBov1		GCA_003175155.1	PRJNA412083	S64
GCA_900111185	5011853	4145	39.8219	123	Lachnospiraceae	Butyrivibrio	Butyrivibrio fibrisolvens_C	96.36	NA	NA	NA	100	0.07	NCBI	Sheep rumen	Animal rumen	Australia	Oceania	AR40		GCA_900111185.1	PRJEB17021	S61
GCA_000209815	3116866	3311	37.8929	97	Lachnospiraceae	Pseudobutyrivibrio	Pseudobutyrivibrio fibrisolvens_A	100	NA	NA	NA	97.33	0	NCBI	Homo sapiens stool	Human GI	NA(UK)	NA	16/4		GCA_000209815.1	PRJNA39147	S54, S65
GCA_000420985	4735565	3920	39.804	123	Lachnospiraceae	Butyrivibrio	Butyrivibrio fibrisolvens_C	96.52	NA	NA	NA	100	0.07	NCBI	Cow rumen	Animal rumen	NA	NA	AB2020		GCA_000420985.1	PRJNA185709	S61
GCA_900129945	4837257	4028	39.6592	329	Lachnospiraceae	Butyrivibrio	Butyrivibrio fibrisolvens	100	1236	Butyrivibrio_fibrisolvens_ATCC_19171	99.838	99.16	0.91	NCBI	Cow rumen	Animal rumen	USA	North America	DSM 3071	T	GCA_900129945.1	PRJEB18246	S66
GCA_000424425	4315150	3603	39.6681	123	Lachnospiraceae	Butyrivibrio	Butyrivibrio fibrisolvens_C	97.17	NA	NA	NA	99.58	0.07	NCBI	Cow rumen	Animal rumen	NA	NA	FE2007		GCA_000424425.1	PRJNA185717	S61
GCA_000424565	4738690	3887	39.744	123	Lachnospiraceae	Butyrivibrio	Butyrivibrio fibrisolvens_C	96.26	1061	Butyrivibrio_fibrisolvens_ATCC_19171	99.223	100	0.21	NCBI	Cow rumen	Animal rumen	NA	NA	MD2001		GCA_000424565.1	PRJNA185728	S61
GCA_000420965	4461744	3676	39.4339	123	Lachnospiraceae	Butyrivibrio	Butyrivibrio fibrisolvens_C	97.18	NA	NA	NA	99.16	0.28	NCBI	Cow rumen	Animal rumen	NA	NA	ND3005		GCA_000420965.1	PRJNA185708	S61
GCA_000424405	4661921	3833	39.8244	123	Lachnospiraceae	Butyrivibrio	Butyrivibrio fibrisolvens_C	96.56	NA	NA	NA	99.58	0.07	NCBI	Cow rumen	Animal rumen	NA	NA	WTE3004		GCA_000424405.1	PRJNA185716	S61
GCA_000423985	4651344	3854	39.7784	123	Lachnospiraceae	Butyrivibrio	Butyrivibrio fibrisolvens_C	96.67	NA	NA	NA	99.58	0.07	NCBI	Cow rumen	Animal rumen	NA	NA	YRB2005		GCA_000423985.1	PRJNA185684	S61
GCA_001858005	3386311	3032	39.7093	194	Lachnospiraceae	Butyrivibrio	Butyrivibrio hungatei	97.43	1542	Butyrivibrio_hungatei_JK_615	98.514	99.57	0	NCBI	Bovine rumen	Animal rumen	New Zealand	Oceania	MB2003		GCA_001858005.1	PRJNA349214	S61, S67, S68, S69
GCA_900101605	3400114	3070	40.7907	304	Lachnospiraceae	Butyrivibrio	Butyrivibrio hungatei_B	100	1289	Butyrivibrio_hungatei_JK_615	98.17	99.17	0.79	NCBI	Cow rumen	Animal rumen	NA	NA	XBD2006		GCA_900101605.1	PRJEB15734	S61
GCA_900143205	3391547	3037	39.8608	194	Lachnospiraceae	Butyrivibrio	Butyrivibrio hungatei	100	1477	Butyrivibrio_hungatei_JK_615	99.099	99.57	0	NCBI	Sheep rumen	Animal rumen	Czech republic	Europe	DSM 14810	T	GCA_900143205.1	PRJEB18445	S70
GCA_000424465	3366177	3053	40.936	140	Lachnospiraceae	Butyrivibrio	Butyrivibrio hungatei_A	100	NA	NA	NA	99.57	0	NCBI	Sheep rumen	Animal rumen	NA	NA	NK4A153		GCA_000424465.1	PRJNA185721	S61
GCA_900115735	4166130	3705	39.0519	322	Lachnospiraceae	Butyrivibrio	Butyrivibrio proteoclasticus_B	100	NA	NA	NA	99.96	0	NCBI	Sheep rumen	Animal rumen	UK	Europe	P18		GCA_900115735.1	PRJEB17436	S61
GCA_000145035	4404877	3861	40.0084	82	Lachnospiraceae	Butyrivibrio	Butyrivibrio proteoclasticus	100	1540	Butyrivibrio_proteoclasticus_B316	99.408	99.57	0	NCBI	Bovine rumen	Animal rumen	New Zealand	Oceania	B316	T	GCA_000145035.1	PRJNA29153	S61, S71
GCA_000621465	3879633	3243	40.2821	82	Lachnospiraceae	Butyrivibrio	Butyrivibrio proteoclasticus	97.35	1047	Butyrivibrio_proteoclasticus_B316	99.417	99.57	0	NCBI	Cow rumen	Animal rumen	NA	NA	FD2007		GCA_000621465.1	PRJNA223016	S61
GCA_000622085	3925456	3461	41.8338	155	Lachnospiraceae	Butyrivibrio	Butyrivibrio proteoclasticus_A	100	1540	Butyrivibrio_proteoclasticus_B316	97.235	99.96	0	NCBI	Cow rumen	Animal rumen	NA	NA	P6B7		GCA_000622085.1	PRJNA223495	S61
GCA_014202115	3872696	3457	46.7501	264	Lachnospiraceae	Catenibacillus	Catenibacillus scindens	100	NA	NA	NA	98.99	0.67	NCBI	Healthy Homo sapiens stool	Human GI	Germany	Europe	DSM 106146	T	GCA_014202115.1	PRJNA632145	S72
GCA_000160035	3477404	3087	37.1204	86	Lachnospiraceae	Catonella	Catonella morbi	100	1532	Catonella_morbi_ATCC_51271	99.387	99.55	1.34	NCBI	Oral cavity	Human oral	NA(UK)	NA	ATCC 51271	T	GCA_000160035.2	PRJNA33121	S73
GCA_000178835	4714237	4256	34.3246	91	Cellulosilyticaceae	Cellulosilyticum	Cellulosilyticum lentocellum	100	1530	Cellulosilyticum_lentocellum_DSM_5427	96.935	97.99	3.36	NCBI	river sediment with paper mill waste	Environment	UK	Europe	DSM 5427	T	GCA_000178835.2	PRJNA41511	S74, S75
GCA_001311925	4060997	4016	32.8367	184	Cellulosilyticaceae	Cellulosilyticum	Cellulosilyticum ruminicola	100	1524	Cellulosilyticum_ruminicola_H1	99.735	98.43	3.04	NCBI	Yak rumen	Animal rumen	China	Asia	JCM 14822	T	GCA_001311925.1	PRJDB815	S74
GCA_000210555	3463414	3259	42.4291	58	Lachnospiraceae	Coprococcus_A	Coprococcus_A catus_A	100	976	Coprococcus_catus_VPI-C6-61	98.081	99.05	1.34	NCBI	Homo sapiens stool	Human GI	NA(UK)	NA	GD/7		GCA_000210555.1	PRJEA45861	S54, S77
GCA_015556105	3437666	3276	42.6514	40	Lachnospiraceae	Bariatricus	Bariatricus comes	98.26	1528	Coprococcus_comes_ATCC_27758	99.243	99.42	1	NCBI	Homo sapiens stool	Human GI	USA	North America	1001095H_141210_H4		GCA_015556105.1	PRJNA637878	S5
GCA_015554215	3564748	3417	42.8016	40	Lachnospiraceae	Bariatricus	Bariatricus comes	97.94	NA	NA	NA	99.42	0.88	NCBI	Homo sapiens stool	Human GI	USA	North America	1001271B_151109_E1		GCA_015554215.1	PRJNA637878	S5
GCA_015558505	3349879	3155	42.2967	40	Lachnospiraceae	Bariatricus	Bariatricus comes	98.38	1526	Coprococcus_comes_ATCC_27758	99.243	99.42	0.39	NCBI	Homo sapiens stool	Human GI	USA	North America	1001283B150304_161114_E1		GCA_015558505.1	PRJNA637878	S5
GCA_015547305	3407915	3323	42.5476	40	Lachnospiraceae	Bariatricus	Bariatricus comes	98.75	1238	Coprococcus_comes_ATCC_27758	100	99.42	0	NCBI	Homo sapiens stool	Human GI	USA	North America	1001713B170207_170306_A5		GCA_015547305.1	PRJNA637878	S5
GCA_015553595	3077370	2860	42.551	40	Lachnospiraceae	Bariatricus	Bariatricus comes	98.35	1528	Coprococcus_comes_ATCC_27758	99.587	99.42	0	NCBI	Homo sapiens stool	Human GI	USA	North America	1001713B170207_170306_E2		GCA_015553595.1	PRJNA637878	S5
GCA_001404595	3219015	3052	42.1333	40	Lachnospiraceae	Bariatricus	Bariatricus comes	98.23	1528	Coprococcus_comes_ATCC_27758	99.381	99.22	0.12	NCBI	Healthy Homo sapiens stool	Human GI	UK	Europe	2789STDY5608832		GCA_001404595.1	PRJEB10915	S9
GCA_001406395	3283691	3097	42.3461	40	Lachnospiraceae	Bariatricus	Bariatricus comes	98.11	1528	Coprococcus_comes_ATCC_27758	99.381	99.42	0	NCBI	Healthy Homo sapiens stool	Human GI	UK	Europe	2789STDY5834866		GCA_001406395.1	PRJEB10915	S9
GCA_001405795	3422612	3242	42.0256	40	Lachnospiraceae	Bariatricus	Bariatricus comes	98.21	1528	Coprococcus_comes_ATCC_27758	99.381	99.42	0	NCBI	Healthy Homo sapiens stool	Human GI	UK	Europe	2789STDY5834913		GCA_001405795.1	PRJEB10915	S9
GCA_001404815	3337371	3151	42.4687	40	Lachnospiraceae	Bariatricus	Bariatricus comes	98.34	1313	Coprococcus_comes_ATCC_27758	99.842	99.42	0.39	NCBI	Healthy Homo sapiens stool	Human GI	UK	Europe	2789STDY5834962		GCA_001404815.1	PRJEB10915	S9
GCA_000155875	3238915	3513	42.4461	40	Lachnospiraceae	Bariatricus	Bariatricus comes	99.92	1528	Coprococcus_comes_ATCC_27758	99.449	99.42	0	NCBI	Homo sapiens stool	Human GI	NA(USA)	NA	ATCC 27758	T	GCA_000155875.1	PRJNA20525	S13
GCA_015548425	3277922	3058	42.3478	40	Lachnospiraceae	Bariatricus	Bariatricus comes	98.11	1528	Coprococcus_comes_ATCC_27758	99.174	99.42	0	NCBI	Homo sapiens stool	Human GI	USA	North America	BSD2780120875b_170604_E1		GCA_015548425.1	PRJNA637878	S5
GCA_015556185	3287694	3094	42.4825	40	Lachnospiraceae	Bariatricus	Bariatricus comes	97.81	1528	Coprococcus_comes_ATCC_27758	99.105	99.42	0.29	NCBI	Homo sapiens stool	Human GI	USA	North America	D31t1_170403_G3		GCA_015556185.1	PRJNA637878	S5
GCA_015548735	3119249	2994	42.3702	40	Lachnospiraceae	Bariatricus	Bariatricus comes	98.92	1528	Coprococcus_comes_ATCC_27758	99.518	99.42	0	NCBI	Homo sapiens stool	Human GI	USA	North America	D40t1_170626_H11		GCA_015548735.1	PRJNA637878	S5
GCA_015552615	3280591	3153	42.652	40	Lachnospiraceae	Bariatricus	Bariatricus comes	98.29	1528	Coprococcus_comes_ATCC_27758	99.449	99.42	0.39	NCBI	Homo sapiens stool	Human GI	USA	North America	D41t1_190614_C3		GCA_015552615.1	PRJNA637878	S5
GCA_015554465	3486284	3330	42.3665	40	Lachnospiraceae	Bariatricus	Bariatricus comes	98.14	1528	Coprococcus_comes_ATCC_27758	99.381	99.42	0	NCBI	Homo sapiens stool	Human GI	USA	North America	D43t1_170807_C12		GCA_015554465.1	PRJNA637878	S5
GCA_015552445	3444661	3273	42.3565	40	Lachnospiraceae	Bariatricus	Bariatricus comes	98.27	1253	Coprococcus_comes_ATCC_27758	99.667	99.42	0	NCBI	Homo sapiens stool	Human GI	USA	North America	D54t1_190329_C12		GCA_015552445.1	PRJNA637878	S5
GCA_015560155	3307352	3126	42.6045	40	Lachnospiraceae	Bariatricus	Bariatricus comes	98.17	1528	Coprococcus_comes_ATCC_27758	99.036	99.42	0	NCBI	Homo sapiens stool	Human GI	USA	North America	D54t1_190329_E4		GCA_015560155.1	PRJNA637878	S5
GCA_015554275	3214270	3070	42.6264	40	Lachnospiraceae	Bariatricus	Bariatricus comes	98.23	1528	Coprococcus_comes_ATCC_27758	99.312	99.42	0	NCBI	Homo sapiens stool	Human GI	USA	North America	D55t1_190419_D6		GCA_015554275.1	PRJNA637878	S5
GCA_015550485	3231317	2993	42.6123	40	Lachnospiraceae	Bariatricus	Bariatricus comes	97.65	1528	Coprococcus_comes_ATCC_27758	99.105	99.42	0	NCBI	Homo sapiens stool	Human GI	USA	North America	D6t1_180914_H5		GCA_015550485.1	PRJNA637878	S5
GCA_013361125	3341492	3205	42.6843	40	Lachnospiraceae	Bariatricus	Bariatricus comes	98.24	815	Coprococcus_comes_ATCC_27758	99.368	99.42	0.1	NCBI	Healthy Homo sapiens stool	Human GI	USA	North America	F22		GCA_013361125.1	PRJNA613498	S78
GCA_016904155	3373067	3165	42.5224	40	Lachnospiraceae	Bariatricus	Bariatricus comes	100	1528	Coprococcus_comes_ATCC_27758	99.449	99.42	0	NCBI	Clinical gastrointestinal_tract	Human GI	USA	North America	FDAARGOS_1339		GCA_016904155.1	PRJNA231221	S79
GCA_015549285	3194136	2960	43.0065	257	Lachnospiraceae	Bariatricus	Bariatricus comes_A	98.85	1525	Coprococcus_comes_ATCC_27758	98.282	99.42	0.49	NCBI	Homo sapiens stool	Human GI	USA	North America	J1101004_170508_C2		GCA_015549285.1	PRJNA637878	S5
GCA_013301605	3701569	3534	42.6602	40	Lachnospiraceae	Bariatricus	Bariatricus comes	97.28	1057	Coprococcus_comes_ATCC_27758	99.602	99.42	0	NCBI	Homo sapiens stool	Human GI	USA	North America	MSK.10.14		GCA_013301605.1	PRJNA596270	S8
GCA_013301565	3115338	2916	42.4537	40	Lachnospiraceae	Bariatricus	Bariatricus comes	98.36	1118	Coprococcus_comes_ATCC_27758	99.625	99.42	0	NCBI	Homo sapiens stool	Human GI	USA	North America	MSK.11.23		GCA_013301565.1	PRJNA596270	S8
GCA_013301545	3094509	2907	42.2992	40	Lachnospiraceae	Bariatricus	Bariatricus comes	98.31	1528	Coprococcus_comes_ATCC_27758	99.518	99.42	0	NCBI	Homo sapiens stool	Human GI	USA	North America	MSK.11.50		GCA_013301545.1	PRJNA596270	S8
GCA_013301505	3140493	2943	42.3982	40	Lachnospiraceae	Bariatricus	Bariatricus comes	98.35	991	Coprococcus_comes_ATCC_27758	99.787	99.42	0	NCBI	Homo sapiens stool	Human GI	USA	North America	MSK.11.53		GCA_013301505.1	PRJNA596270	S8
GCA_013301515	3188316	2927	42.3625	40	Lachnospiraceae	Bariatricus	Bariatricus comes	98.19	970	Coprococcus_comes_ATCC_27758	99.049	99.42	0.19	NCBI	Homo sapiens stool	Human GI	USA	North America	MSK.16.11		GCA_013301515.1	PRJNA596270	S8
GCA_013301525	3206473	2949	42.4038	40	Lachnospiraceae	Bariatricus	Bariatricus comes	98.13	1235	Coprococcus_comes_ATCC_27758	99.831	99.42	0.19	NCBI	Homo sapiens stool	Human GI	USA	North America	MSK.16.12		GCA_013301525.1	PRJNA596270	S8
GCA_013301475	3191628	2934	42.3622	40	Lachnospiraceae	Bariatricus	Bariatricus comes	98.21	970	Coprococcus_comes_ATCC_27758	99.049	99.42	0.19	NCBI	Homo sapiens stool	Human GI	USA	North America	MSK.16.14		GCA_013301475.1	PRJNA596270	S8
GCA_013300745	3189609	2930	42.3622	40	Lachnospiraceae	Bariatricus	Bariatricus comes	98.21	1528	Coprococcus_comes_ATCC_27758	99.243	99.42	0.19	NCBI	Homo sapiens stool	Human GI	USA	North America	MSK.16.50		GCA_013300745.1	PRJNA596270	S8
GCA_013299755	3230682	2991	42.394	40	Lachnospiraceae	Bariatricus	Bariatricus comes	98.2	1528	Coprococcus_comes_ATCC_27758	99.243	99.42	0.19	NCBI	Homo sapiens stool	Human GI	USA	North America	MSK.16.59		GCA_013299755.1	PRJNA596270	S8
GCA_013300725	3383815	3160	42.3972	257	Lachnospiraceae	Bariatricus	Bariatricus comes_A	100	1525	Coprococcus_comes_ATCC_27758	98.213	99.42	0.49	NCBI	Homo sapiens stool	Human GI	USA	North America	MSK.16.63		GCA_013300725.1	PRJNA596270	S8
GCA_013301465	3191192	2929	42.3617	40	Lachnospiraceae	Bariatricus	Bariatricus comes	98.17	1301	Coprococcus_comes_ATCC_27758	99.84	99.42	0.19	NCBI	Homo sapiens stool	Human GI	USA	North America	MSK.16.8		GCA_013301465.1	PRJNA596270	S8
GCA_013300635	3332229	3199	43.069	40	Lachnospiraceae	Bariatricus	Bariatricus comes	98.28	1528	Coprococcus_comes_ATCC_27758	99.105	99.42	0	NCBI	Homo sapiens stool	Human GI	USA	North America	MSK.17.21		GCA_013300635.1	PRJNA596270	S8
GCA_013299745	3380226	3261	43.2565	40	Lachnospiraceae	Bariatricus	Bariatricus comes	98.27	1528	Coprococcus_comes_ATCC_27758	99.105	99.42	0	NCBI	Homo sapiens stool	Human GI	USA	North America	MSK.17.27		GCA_013299745.1	PRJNA596270	S8
GCA_013300605	3380084	3261	43.2563	40	Lachnospiraceae	Bariatricus	Bariatricus comes	98.26	1528	Coprococcus_comes_ATCC_27758	98.899	99.42	0	NCBI	Homo sapiens stool	Human GI	USA	North America	MSK.17.39		GCA_013300605.1	PRJNA596270	S8
GCA_013299685	3394735	3279	43.2493	40	Lachnospiraceae	Bariatricus	Bariatricus comes	98.25	1528	Coprococcus_comes_ATCC_27758	99.105	99.42	0	NCBI	Homo sapiens stool	Human GI	USA	North America	MSK.17.45		GCA_013299685.1	PRJNA596270	S8
GCA_013299665	3379363	3265	43.2566	40	Lachnospiraceae	Bariatricus	Bariatricus comes	98.26	1528	Coprococcus_comes_ATCC_27758	99.105	99.42	0	NCBI	Homo sapiens stool	Human GI	USA	North America	MSK.17.59		GCA_013299665.1	PRJNA596270	S8
GCA_013300315	3347561	3213	43.0608	40	Lachnospiraceae	Bariatricus	Bariatricus comes	98.25	1210	Coprococcus_comes_ATCC_27758	99.827	99.42	0	NCBI	Homo sapiens stool	Human GI	USA	North America	MSK.17.80		GCA_013300315.1	PRJNA596270	S8
GCA_013299545	3372884	3250	43.2372	40	Lachnospiraceae	Bariatricus	Bariatricus comes	98.33	1528	Coprococcus_comes_ATCC_27758	99.105	99.42	0	NCBI	Homo sapiens stool	Human GI	USA	North America	MSK.17.85		GCA_013299545.1	PRJNA596270	S8
GCA_013300465	3149107	2972	42.7797	40	Lachnospiraceae	Bariatricus	Bariatricus comes	98.14	1528	Coprococcus_comes_ATCC_27758	99.243	99.42	0.19	NCBI	Homo sapiens stool	Human GI	USA	North America	MSK.18.12		GCA_013300465.1	PRJNA596270	S8
GCA_013300095	3265890	3110	42.6137	40	Lachnospiraceae	Bariatricus	Bariatricus comes	98.1	1310	Coprococcus_comes_ATCC_27758	99.841	99.42	0.19	NCBI	Homo sapiens stool	Human GI	USA	North America	MSK.18.76		GCA_013300095.1	PRJNA596270	S8
GCA_013299925	3299637	3149	42.8063	40	Lachnospiraceae	Bariatricus	Bariatricus comes	98.82	1384	Coprococcus_comes_ATCC_27758	99.85	99.42	0	NCBI	Homo sapiens stool	Human GI	USA	North America	MSK.20.24		GCA_013299925.1	PRJNA596270	S8
GCA_013300805	3290570	3138	42.727	40	Lachnospiraceae	Bariatricus	Bariatricus comes	98.83	1384	Coprococcus_comes_ATCC_27758	99.85	99.42	0	NCBI	Homo sapiens stool	Human GI	USA	North America	MSK.20.88		GCA_013300805.1	PRJNA596270	S8
GCA_001404315	3174779	2770	43.753	53	Lachnospiraceae	Coprococcus	Coprococcus eutactus_A	98.72	1516	Coprococcus_eutactus_ATCC_27759	96.108	99.33	0	NCBI	Healthy Homo sapiens stool	Human GI	UK	Europe	2789STDY5608829		GCA_001404315.1	PRJEB10915	S9
GCA_001406175	3233928	2821	43.7188	53	Lachnospiraceae	Coprococcus	Coprococcus eutactus_A	98.73	1516	Coprococcus_eutactus_ATCC_27759	96.108	99.33	0	NCBI	Healthy Homo sapiens stool	Human GI	UK	Europe	2789STDY5608843		GCA_001406175.1	PRJEB10915	S9
GCA_001405115	3146131	2778	43.8943	53	Lachnospiraceae	Coprococcus	Coprococcus eutactus_A	99.08	1516	Coprococcus_eutactus_ATCC_27759	96.257	99.27	0	NCBI	Healthy Homo sapiens stool	Human GI	UK	Europe	2789STDY5608888		GCA_001405115.1	PRJEB10915	S9
GCA_001404675	3087177	2661	43.8094	53	Lachnospiraceae	Coprococcus	Coprococcus eutactus_A	100	1516	Coprococcus_eutactus_ATCC_27759	96.108	99.33	0	NCBI	Healthy Homo sapiens stool	Human GI	UK	Europe	2789STDY5834963		GCA_001404675.1	PRJEB10915	S9
GCA_000154425	3102087	2635	43.0778	17	Lachnospiraceae	Coprococcus	Coprococcus eutactus	99.99	1516	Coprococcus_eutactus_ATCC_27759	96.407	99.33	0	NCBI	Homo sapiens stool	Human GI	NA(USA)	NA	ATCC 27759	T	GCA_000154425.1	PRJNA18187	S13
GCA_016586415	3247152	2827	43.7409	53	Lachnospiraceae	Coprococcus	Coprococcus eutactus_A	98.72	1516	Coprococcus_eutactus_ATCC_27759	96.108	99.33	0	NCBI	Homo sapiens stool	Human GI	UK	Europe	JCM 31265		GCA_016586415.1	PRJDB9713	S14
GCA_013301435	3156923	2718	43.8192	53	Lachnospiraceae	Coprococcus	Coprococcus eutactus_A	98.3	1516	Coprococcus_eutactus_ATCC_27759	96.183	99.33	0	NCBI	Homo sapiens stool	Human GI	USA	North America	MSK.10.6		GCA_013301435.1	PRJNA596270	S8
GCA_013299605	3058393	2779	40.8583	32	Lachnospiraceae	Coprococcus	Coprococcus sp900066115	97.83	1517	Anaerostipes_hadrus_DSM_3319	91.43	99.33	0	NCBI	Homo sapiens stool	Human GI	USA	North America	MSK.18.32		GCA_013299605.1	PRJNA596270	S8
GCA_013300105	3059388	2783	40.8614	32	Lachnospiraceae	Coprococcus	Coprococcus sp900066115	97.82	1424	Anaerostipes_hadrus_DSM_3319	92.556	99.33	0	NCBI	Homo sapiens stool	Human GI	USA	North America	MSK.18.68		GCA_013300105.1	PRJNA596270	S8
GCA_013301405	2732054	2379	41.3137	32	Lachnospiraceae	Coprococcus	Coprococcus sp900066115	98.74	1517	Anaerostipes_hadrus_DSM_3319	91.376	99.33	0	NCBI	Homo sapiens stool	Human GI	USA	North America	MSK.6.35		GCA_013301405.1	PRJNA596270	S8
GCA_004216775	3462263	3198	49.0683	235	Lachnospiraceae	Cuneatibacter	Cuneatibacter caecimuris	100	1532	Cuneatibacter_caecimuris_BARN-424-CC-10	100	99.37	0	NCBI	mouse caecal content	Animal other region	Germany	Europe	DSM 29486	T	GCA_004216775.1	PRJNA519321	S1, S21
GCA_000225745	3825692	3732	40.1533	41	Lachnospiraceae	Dorea	Dorea formicigenerans	97.09	1527	Dorea_formicigenerans_ATCC_27755	98.237	99.42	0	NCBI	Homo sapiens stool	Human GI	NA	NA	4_6_53AFAA		GCA_000225745.1	PRJNA46407	S48
GCA_000169235	3186031	3005	40.9749	41	Lachnospiraceae	Dorea	Dorea formicigenerans	99.99	1527	Dorea_formicigenerans_ATCC_27755	98.373	99.42	0	NCBI	Homo sapiens stool	Human GI	NA	NA	ATCC 27755	T	GCA_000169235.1	PRJNA18155	S13, S80
GCA_012843825	2865409	2684	41.0113	41	Lachnospiraceae	Dorea	Dorea formicigenerans	97.93	997	Dorea_formicigenerans_ATCC_27755	97.994	99.42	0.39	NCBI	Sus scrofa stool	Animal other region	Germany	Europe	BSM-383-APC-5F		GCA_012843825.1	PRJNA561470	S17
GCA_902167765	3545964	3359	40.409	41	Lachnospiraceae	Dorea	Dorea formicigenerans	97.02	1528	Dorea_formicigenerans_ATCC_27755	97.9	99.42	0.58	NCBI	Homo sapiens stool	Human GI	Bangladeshi	Asia	Dorea_formicigenerans_SSTS_Bg7063		GCA_902167765.1	PRJEB26419	S51
GCA_013301415	3480686	3313	41.0945	41	Lachnospiraceae	Dorea	Dorea formicigenerans	98.38	1527	Dorea_formicigenerans_ATCC_27755	98.441	99.42	0	NCBI	Homo sapiens stool	Human GI	USA	North America	MSK.13.15		GCA_013301415.1	PRJNA596270	S8
GCA_013301385	3375226	3210	41.1761	41	Lachnospiraceae	Dorea	Dorea formicigenerans	98.48	1138	Dorea_formicigenerans_ATCC_27755	98.803	99.42	0	NCBI	Homo sapiens stool	Human GI	USA	North America	MSK.13.39		GCA_013301385.1	PRJNA596270	S8
GCA_013300535	2855291	2725	41.366	41	Lachnospiraceae	Dorea	Dorea formicigenerans	97.9	1527	Dorea_formicigenerans_ATCC_27755	98.373	99.42	0	NCBI	Homo sapiens stool	Human GI	USA	North America	MSK.17.61		GCA_013300535.1	PRJNA596270	S8
GCA_013304595	3042197	2922	40.5738	41	Lachnospiraceae	Dorea	Dorea formicigenerans	97.59	898	Dorea_formicigenerans_ATCC_27755	97.996	99.42	0	NCBI	Homo sapiens stool	Human GI	USA	North America	MSK.19.39		GCA_013304595.1	PRJNA596270	S8
GCA_013301365	3165040	2960	40.7067	41	Lachnospiraceae	Dorea	Dorea formicigenerans	97.39	1527	Dorea_formicigenerans_ATCC_27755	98.102	99.42	0.19	NCBI	Homo sapiens stool	Human GI	USA	North America	MSK.23.29		GCA_013301365.1	PRJNA596270	S8
GCA_015553305	2908332	2737	41.3474	22	Lachnospiraceae	Dorea_A	Dorea_A longicatena	98.68	1529	Dorea_longicatena_111-35	99.697	99.42	0	NCBI	Homo sapiens stool	Human GI	USA	North America	1001095H_141210_E1		GCA_015553305.1	PRJNA637878	S5
GCA_015555015	3136305	2974	41.3654	22	Lachnospiraceae	Dorea_A	Dorea_A longicatena	98.51	1529	Dorea_longicatena_111-35	99.772	99.42	0	NCBI	Homo sapiens stool	Human GI	USA	North America	1001136B_160425_G1		GCA_015555015.1	PRJNA637878	S5
GCA_005844655	3335351	3233	41.1348	136	Lachnospiraceae	Dorea_A	Dorea_A longicatena_B	97.86	1529	Dorea_formicigenerans_ATCC_27755	95.676	99.12	1.24	NCBI	Homo sapiens stool	Human GI	USA	North America	1001175st1_H1		GCA_005844655.1	PRJNA518912	S6
GCA_015556385	3190111	3045	41.1067	22	Lachnospiraceae	Dorea_A	Dorea_A longicatena	98.64	1433	Dorea_longicatena_111-35	99.697	99.42	0.12	NCBI	Homo sapiens stool	Human GI	USA	North America	1001262B_160229_G10		GCA_015556385.1	PRJNA637878	S5
GCA_015667315	3337789	3110	41.4135	136	Lachnospiraceae	Dorea_A	Dorea_A longicatena_B	98.21	1429	Dorea_longicatena_111-35	99.697	99.42	0	NCBI	Homo sapiens stool	Human GI	USA	North America	1001271B_151109_G10		GCA_015667315.1	PRJNA637878	S5
GCA_015558615	3001541	2802	41.2653	22	Lachnospiraceae	Dorea_A	Dorea_A longicatena	98.58	1434	Dorea_longicatena_111-35	99.697	99.42	0	NCBI	Homo sapiens stool	Human GI	USA	North America	1001283B150210_160208_H7		GCA_015558615.1	PRJNA637878	S5
GCA_001404635	3031078	2846	41.4304	22	Lachnospiraceae	Dorea_A	Dorea_A longicatena	98.53	1424	Dorea_longicatena_111-35	99.772	99.42	0	NCBI	Healthy Homo sapiens stool	Human GI	UK	Europe	2789STDY5608851		GCA_001404635.1	PRJEB10915	S9
GCA_001405135	3124251	2958	41.4329	22	Lachnospiraceae	Dorea_A	Dorea_A longicatena	98.66	1439	Dorea_longicatena_111-35	99.772	99.42	0	NCBI	Healthy Homo sapiens stool	Human GI	UK	Europe	2789STDY5608866		GCA_001405135.1	PRJEB10915	S9
GCA_001404875	3408890	3190	41.2351	136	Lachnospiraceae	Dorea_A	Dorea_A longicatena_B	98.05	1239	Dorea_longicatena_111-35	99.827	99.42	0	NCBI	Healthy Homo sapiens stool	Human GI	UK	Europe	2789STDY5834914		GCA_001404875.1	PRJEB10915	S9
GCA_001405975	3231451	3100	41.8928	22	Lachnospiraceae	Dorea_A	Dorea_A longicatena	98.47	1505	Dorea_longicatena_111-35	99.697	99.42	0	NCBI	Healthy Homo sapiens stool	Human GI	UK	Europe	2789STDY5834961		GCA_001405975.1	PRJEB10915	S9
GCA_013301325	3053445	2834	41.1403	22	Lachnospiraceae	Dorea_A	Dorea_A longicatena	98.65	1047	Dorea_longicatena_111-35	99.792	99.42	0	NCBI	Homo sapiens stool	Human GI	USA	North America	MSK.10.16		GCA_013301325.1	PRJNA596270	S8
GCA_013301315	3053481	2836	41.1418	22	Lachnospiraceae	Dorea_A	Dorea_A longicatena	98.64	912	Dorea_longicatena_111-35	99.781	99.42	0	NCBI	Homo sapiens stool	Human GI	USA	North America	MSK.10.4		GCA_013301315.1	PRJNA596270	S8
GCA_013301305	3167683	3024	41.2103	22	Lachnospiraceae	Dorea_A	Dorea_A longicatena	98.54	1014	Dorea_longicatena_111-35	99.803	99.42	0.36	NCBI	Homo sapiens stool	Human GI	USA	North America	MSK.11.14		GCA_013301305.1	PRJNA596270	S8
GCA_013301275	2797168	2608	41.4478	22	Lachnospiraceae	Dorea_A	Dorea_A longicatena	98.58	1237	Dorea_longicatena_111-35	99.73	99.42	0	NCBI	Homo sapiens stool	Human GI	USA	North America	MSK.11.4		GCA_013301275.1	PRJNA596270	S8
GCA_013301265	3224939	3030	41.2512	22	Lachnospiraceae	Dorea_A	Dorea_A longicatena	98.45	1345	Dorea_longicatena_111-35	99.754	99.42	0	NCBI	Homo sapiens stool	Human GI	USA	North America	MSK.13.55		GCA_013301265.1	PRJNA596270	S8
GCA_013300365	3342606	3097	40.9839	22	Lachnospiraceae	Dorea_A	Dorea_A longicatena	98.57	948	Dorea_longicatena_111-35	99.652	99.42	0	NCBI	Homo sapiens stool	Human GI	USA	North America	MSK.16.48		GCA_013300365.1	PRJNA596270	S8
GCA_013300385	3343167	3095	40.9848	22	Lachnospiraceae	Dorea_A	Dorea_A longicatena	98.58	948	Dorea_longicatena_111-35	99.652	99.42	0	NCBI	Homo sapiens stool	Human GI	USA	North America	MSK.16.81		GCA_013300385.1	PRJNA596270	S8
GCA_013300695	3342558	3095	40.9857	22	Lachnospiraceae	Dorea_A	Dorea_A longicatena	98.57	1529	Dorea_longicatena_111-35	99.697	99.42	0	NCBI	Homo sapiens stool	Human GI	USA	North America	MSK.16.91		GCA_013300695.1	PRJNA596270	S8
GCA_013300405	3172766	2985	41.6035	22	Lachnospiraceae	Dorea_A	Dorea_A longicatena	98.73	1424	Dorea_longicatena_111-35	99.697	99.42	0	NCBI	Homo sapiens stool	Human GI	USA	North America	MSK.18.44		GCA_013300405.1	PRJNA596270	S8
GCA_013300245	3171477	2982	41.596	22	Lachnospiraceae	Dorea_A	Dorea_A longicatena	98.78	1424	Dorea_longicatena_111-35	99.697	99.42	0	NCBI	Homo sapiens stool	Human GI	USA	North America	MSK.18.46		GCA_013300245.1	PRJNA596270	S8
GCA_013300185	3288166	3055	41.8197	136	Lachnospiraceae	Dorea_A	Dorea_A longicatena_B	98.4	1529	Dorea_longicatena_111-35	99.697	99.42	0	NCBI	Homo sapiens stool	Human GI	USA	North America	MSK.18.49		GCA_013300185.1	PRJNA596270	S8
GCA_013300125	3178190	2993	41.5941	22	Lachnospiraceae	Dorea_A	Dorea_A longicatena	98.75	1424	Dorea_longicatena_111-35	99.697	99.42	0	NCBI	Homo sapiens stool	Human GI	USA	North America	MSK.18.60		GCA_013300125.1	PRJNA596270	S8
GCA_013300055	3170692	2983	41.5974	22	Lachnospiraceae	Dorea_A	Dorea_A longicatena	98.79	1424	Dorea_longicatena_111-35	99.697	99.42	0	NCBI	Homo sapiens stool	Human GI	USA	North America	MSK.18.84		GCA_013300055.1	PRJNA596270	S8
GCA_013300085	3167447	2986	41.6077	22	Lachnospiraceae	Dorea_A	Dorea_A longicatena	98.7	1424	Dorea_longicatena_111-35	99.697	99.42	0	NCBI	Homo sapiens stool	Human GI	USA	North America	MSK.18.93		GCA_013300085.1	PRJNA596270	S8
GCA_013299905	3024708	2805	41.3435	22	Lachnospiraceae	Dorea_A	Dorea_A longicatena	98.51	1529	Dorea_longicatena_111-35	99.772	99.42	0	NCBI	Homo sapiens stool	Human GI	USA	North America	MSK.20.75		GCA_013299905.1	PRJNA596270	S8
GCA_013299835	3134633	2930	41.3741	22	Lachnospiraceae	Dorea_A	Dorea_A longicatena	98.39	1529	Dorea_longicatena_111-35	99.772	99.42	0	NCBI	Homo sapiens stool	Human GI	USA	North America	MSK.20.78		GCA_013299835.1	PRJNA596270	S8
GCA_013301235	2864582	2690	41.3212	22	Lachnospiraceae	Dorea_A	Dorea_A longicatena	98.29	892	Dorea_longicatena_111-35	99.768	99.42	0	NCBI	Homo sapiens stool	Human GI	USA	North America	MSK.21.9		GCA_013301235.1	PRJNA596270	S8
GCA_009875775	3308874	3153	41.5521	22	Lachnospiraceae	Dorea_A	Dorea_A longicatena	98.6	1529	Dorea_longicatena_111-35	99.772	99.42	0	NCBI	Homo sapiens stool	Human GI	USA	North America	BIOML-A1		GCA_009875775.1	PRJNA544527	S7
GCA_009875705	3311181	3152	41.5678	22	Lachnospiraceae	Dorea_A	Dorea_A longicatena	98.52	1529	Dorea_longicatena_111-35	99.772	99.42	0	NCBI	Homo sapiens stool	Human GI	USA	North America	BIOML-A2		GCA_009875705.1	PRJNA544527	S7
GCA_009875715	3322456	3167	41.5294	22	Lachnospiraceae	Dorea_A	Dorea_A longicatena	98.57	1529	Dorea_longicatena_111-35	99.697	99.42	0	NCBI	Homo sapiens stool	Human GI	USA	North America	BIOML-A3		GCA_009875715.1	PRJNA544527	S7
GCA_009875725	3127561	2945	41.4465	22	Lachnospiraceae	Dorea_A	Dorea_A longicatena	98.48	1531	Dorea_longicatena_111-35	99.772	99.42	0	NCBI	Homo sapiens stool	Human GI	USA	North America	BIOML-A4		GCA_009875725.1	PRJNA544527	S7
GCA_009875695	3122465	2943	41.4291	22	Lachnospiraceae	Dorea_A	Dorea_A longicatena	98.51	1529	Dorea_longicatena_111-35	99.697	99.42	0	NCBI	Homo sapiens stool	Human GI	USA	North America	BIOML-A5		GCA_009875695.1	PRJNA544527	S7
GCA_009875675	3125872	2947	41.4295	22	Lachnospiraceae	Dorea_A	Dorea_A longicatena	98.56	1529	Dorea_longicatena_111-35	99.772	99.42	0	NCBI	Homo sapiens stool	Human GI	USA	North America	BIOML-A6		GCA_009875675.1	PRJNA544527	S7
GCA_009875635	2986642	2797	41.3452	22	Lachnospiraceae	Dorea_A	Dorea_A longicatena	98.61	1529	Dorea_longicatena_111-35	99.697	99.42	0	NCBI	Homo sapiens stool	Human GI	USA	North America	BIOML-A7		GCA_009875635.1	PRJNA544527	S7
GCA_000424345	3591748	3414	40.9493	136	Lachnospiraceae	Dorea_A	Dorea_A longicatena_B	97.17	NA	NA	NA	99.42	0	NCBI	Calf faeces	Animal other region	NA	NA	AGR2136		GCA_000424345.1	PRJNA185710	S61
GCA_004167275	3117934	2937	41.4481	22	Lachnospiraceae	Dorea_A	Dorea_A longicatena	98.51	1434	Dorea_longicatena_111-35	99.772	99.42	0	NCBI	Homo sapiens stool	Human GI	USA	North America	bj_0095		GCA_004167275.1	PRJNA496358	S55
GCA_015552885	3192515	3018	41.4422	22	Lachnospiraceae	Dorea_A	Dorea_A longicatena	98.53	1434	Dorea_longicatena_111-35	99.697	99.42	1.23	NCBI	Homo sapiens stool	Human GI	USA	North America	D53t1_180928_G6		GCA_015552885.1	PRJNA637878	S5
GCA_015548925	3415224	3167	41.708	136	Lachnospiraceae	Dorea_A	Dorea_A longicatena_B	98.19	1429	Dorea_longicatena_111-35	99.697	99.42	0	NCBI	Homo sapiens stool	Human GI	USA	North America	D54t1_190329_D7		GCA_015548925.1	PRJNA637878	S5
GCA_902167735	3524225	3344	41.6425	136	Lachnospiraceae	Dorea_A	Dorea_A longicatena_B	97.09	1429	Dorea_longicatena_111-35	99.241	99.42	0	NCBI	Homo sapiens stool	Human GI	Bangladeshi	Asia	Dorea_longicatena_SSTS_Bg7063		GCA_902167735.1	PRJEB26419	S51
GCA_000154065	2913833	2719	41.4221	22	Lachnospiraceae	Dorea_A	Dorea_A longicatena	99.99	1529	Dorea_longicatena_111-35	99.772	98.83	0	NCBI	Homo sapiens stool	Human GI	Germany	Europe	DSM 13814	T	GCA_000154065.1	PRJNA18157	S48, S80
GCA_006148965	3189541	2978	41.3921	22	Lachnospiraceae	Dorea_A	Dorea_A longicatena	98.43	1529	Dorea_longicatena_111-35	99.697	99.42	0	NCBI	Homo sapiens stool	Human GI	USA	North America	P3wC11		GCA_006148965.1	PRJNA542677	S81
GCA_001717125	7478122	6376	46.3868	14	Lachnospiraceae	Eisenbergiella	Eisenbergiella tayi	99.66	NA	NA	NA	98.85	3.74	NCBI	Homo sapiens blood	Human other region	Canada	North America	NML 120489		GCA_001717125.1	PRJNA335591	S86
GCA_001881565	7552069	6441	46.7631	14	Lachnospiraceae	Eisenbergiella	Eisenbergiella tayi	100	NA	NA	NA	98.85	3.74	NCBI	male patient blood	Human other region	Israel	Asia	DSM 26961	T	GCA_001881565.1	PRJNA350545	S87
GCA_001722575	7443748	6344	46.5153	14	Lachnospiraceae	Eisenbergiella	Eisenbergiella tayi	97.85	1527	Eisenbergiella_tayi_B086562	99.856	98.85	3.74	NCBI	Homo sapiens blood	Human other region	Canada	North America	NML 110678		GCA_001722575.1	PRJNA335591	S86
GCA_001722585	7567302	6488	46.6658	14	Lachnospiraceae	Eisenbergiella	Eisenbergiella tayi	97.92	1527	Eisenbergiella_tayi_B086562	99.712	98.85	3.74	NCBI	Homo sapiens blood	Human other region	Canada	North America	NML 140904		GCA_001722585.1	PRJNA335591	S86
GCA_001722635	7498685	6458	46.7931	14	Lachnospiraceae	Eisenbergiella	Eisenbergiella tayi	97.82	1527	Eisenbergiella_tayi_B086562	99.784	98.85	4.31	NCBI	Homo sapiens blood	Human other region	Canada	North America	NML 120146		GCA_001722635.1	PRJNA335591	S86
GCA_001717135	7069848	6063	46.3243	14	Lachnospiraceae	Eisenbergiella	Eisenbergiella tayi	97.74	1527	Eisenbergiella_tayi_B086562	98.562	98.85	4.31	NCBI	Homo sapiens blood	Human other region	Canada	North America	NML 110608		GCA_001717135.1	PRJNA335591	S86
GCA_001722655	7498469	6458	46.7928	14	Lachnospiraceae	Eisenbergiella	Eisenbergiella tayi	97.84	1527	Eisenbergiella_tayi_B086562	99.856	98.85	4.31	NCBI	Homo sapiens blood	Human other region	Canada	North America	NML 120147		GCA_001722655.1	PRJNA335591	S86
GCA_011317135	6305034	5825	49.794	256	Lachnospiraceae	Enterocloster	Enterocloster aldenensis	99.3	1531	Enterocloster_aldenensis_RMA_9741	99.857	99.37	0.95	NCBI	Homo sapiens stool	Human GI	USA	North America	MSK.1.13		GCA_011317135.1	PRJNA596270	S8
GCA_013304305	6292866	5801	49.8391	256	Lachnospiraceae	Enterocloster	Enterocloster aldenensis	99.31	1531	Enterocloster_aldenensis_RMA_9741	99.928	99.37	0.95	NCBI	Homo sapiens stool	Human GI	USA	North America	MSK.1.17		GCA_013304305.1	PRJNA596270	S8
GCA_000158075	6224391	5611	53.9322	9	Lachnospiraceae	Enterocloster	Enterocloster asparagiformis	99.81	1527	Enterocloster_lavalensis_CCRI-9842	98.762	96.07	0.63	NCBI	Homo sapiens stool	Human GI	Germany	Europe	DSM 15981	T	GCA_000158075.1	PRJNA29263	S48, S90
GCA_015557875	6700603	6184	48.6518	11	Lachnospiraceae	Enterocloster	Enterocloster bolteae	98.54	1528	Enterocloster_asparagiformis_N6	97.617	99.32	0.56	NCBI	Homo sapiens stool	Human GI	USA	North America	1001287H_170206_C8		GCA_015557875.1	PRJNA637878	S5
GCA_015547745	6495798	5984	48.7339	11	Lachnospiraceae	Enterocloster	Enterocloster bolteae	99.06	1530	Enterocloster_asparagiformis_N6	97.551	99.32	0	NCBI	Homo sapiens stool	Human GI	USA	North America	1001302B_160321_D9		GCA_015547745.1	PRJNA637878	S5
GCA_015558345	6186399	5601	49.5012	11	Lachnospiraceae	Enterocloster	Enterocloster bolteae	97.17	1528	Enterocloster_asparagiformis_N6	97.549	99.32	0	NCBI	Homo sapiens stool	Human GI	USA	North America	1001713B170214_170313_G12		GCA_015558345.1	PRJNA637878	S5
GCA_000371725	6393729	5730	48.8679	11	Lachnospiraceae	Enterocloster	Enterocloster bolteae	99.87	1530	Enterocloster_asparagiformis_N6	97.549	99.32	0	NCBI	perineal abcess	Human other region	France	Europe	90A5		GCA_000371725.1	PRJNA64845	S48, S91
GCA_000371705	6367468	5737	49.4838	11	Lachnospiraceae	Enterocloster	Enterocloster bolteae	97.04	1530	Enterocloster_asparagiformis_N6	97.686	99.32	0	NCBI	douglas abcess	Human other region	France	Europe	90A9		GCA_000371705.1	PRJNA64847	S48, S91
GCA_000371685	6479660	5962	48.9419	11	Lachnospiraceae	Enterocloster	Enterocloster bolteae	97.05	1530	Enterocloster_asparagiformis_N6	97.822	99.32	0	NCBI	pelvis abcess	Human other region	France	Europe	90B3		GCA_000371685.1	PRJNA64849	S48, S91
GCA_000371665	6397863	5776	48.7811	11	Lachnospiraceae	Enterocloster	Enterocloster bolteae	99.84	1530	Enterocloster_asparagiformis_N6	97.617	99.32	0	NCBI	pleural abcess	Human other region	France	Europe	90B7		GCA_000371665.1	PRJNA64851	S48, S91
GCA_000371645	6449191	5924	48.3708	11	Lachnospiraceae	Enterocloster	Enterocloster bolteae	98.88	1271	Enterocloster_asparagiformis_N6	98.068	99.32	0	NCBI	ureteral abcess	Human other region	France	Europe	90B8		GCA_000371645.1	PRJNA64853	S48, S91
GCA_002234575	6614036	6005	49.0459	11	Lachnospiraceae	Enterocloster	Enterocloster bolteae	100	1530	Enterocloster_asparagiformis_N6	97.617	99.32	0	NCBI	Homo sapiens stool	Human GI	NA	NA	ATCC BAA-613	T	GCA_002234575.2	PRJNA393727	S46, S90
GCA_013112035	6472987	6020	49.1168	11	Lachnospiraceae	Enterocloster	Enterocloster bolteae	97.08	1528	Enterocloster_asparagiformis_N6	97.617	99.32	0	NCBI	Mouse stool	Animal other region	USA	North America	CBBP-2		GCA_013112035.1	PRJNA626599	S59
GCA_015551555	6029832	5431	49.2569	11	Lachnospiraceae	Enterocloster	Enterocloster bolteae	99.89	1530	Enterocloster_asparagiformis_N6	97.686	99.32	0	NCBI	Homo sapiens stool	Human GI	USA	North America	D31t1_170403_B11		GCA_015551555.1	PRJNA637878	S5
GCA_015556085	6453101	5866	49.1073	11	Lachnospiraceae	Enterocloster	Enterocloster bolteae	97.15	1528	Enterocloster_asparagiformis_N6	97.686	99.32	0.56	NCBI	Homo sapiens stool	Human GI	USA	North America	D40t1_170626_F8		GCA_015556085.1	PRJNA637878	S5
GCA_016889665	6613968	5998	49.0468	11	Lachnospiraceae	Enterocloster	Enterocloster bolteae	100	1530	Enterocloster_asparagiformis_N6	97.686	99.32	0	NCBI	Clinical gastrointestinal_tract	Human GI	USA	North America	FDAARGOS_1231		GCA_016889665.1	PRJNA231221	S79
GCA_001078425	6583672	5977	48.8885	11	Lachnospiraceae	Enterocloster	Enterocloster bolteae	99.98	1528	Enterocloster_asparagiformis_N6	97.619	99.32	0	NCBI	Homo sapiens stool	Human GI	NA	NA	WAL-14578	T	GCA_001078425.1	PRJNA46383	S48
GCA_900115855	6043630	5337	49.6956	39	Lachnospiraceae	Enterocloster	Enterocloster citroniae	99.31	NA	NA	NA	98.73	0	NCBI	Goat faeces enrichment	Animal other region	USA	North America	NLAE-zl-G70		GCA_900115855.1	PRJEB17345	S61
GCA_015548445	5926361	5256	49.6284	39	Lachnospiraceae	Enterocloster	Enterocloster citroniae	99.33	1529	Enterocloster_lavalensis_CCRI-9842	95.813	98.73	0	NCBI	Homo sapiens stool	Human GI	USA	North America	J1101437_171009_D5		GCA_015548445.1	PRJNA637878	S5
GCA_000233455	6624793	6035	48.756	39	Lachnospiraceae	Enterocloster	Enterocloster citroniae	100	1426	Enterocloster_lavalensis_CCRI-9842	96.28	99.37	0	NCBI	Homo sapiens stool	Human GI	NA	NA	WAL-17108		GCA_000233455.1	PRJNA46385	S48
GCA_001078435	6227860	5631	49.2513	39	Lachnospiraceae	Enterocloster	Enterocloster citroniae	99.12	1529	Enterocloster_lavalensis_CCRI-9842	95.745	98.73	0	NCBI	Homo sapiens stool	Human GI	NA	NA	WAL-19142		GCA_001078435.1	PRJNA46387	S48
GCA_013304275	5496543	5146	49.1672	7	Lachnospiraceae	Enterocloster	Enterocloster clostridioformis	97.82	1082	Enterocloster_lavalensis_CCRI-9842	96.321	99.32	0	NCBI	Homo sapiens stool	Human GI	USA	North America	MSK.2.26		GCA_013304275.1	PRJNA596270	S8
GCA_013304255	5200552	4793	49.152	7	Lachnospiraceae	Enterocloster	Enterocloster clostridioformis	97.71	988	Enterocloster_lavalensis_CCRI-9842	96.881	99.32	0	NCBI	Homo sapiens stool	Human GI	USA	North America	MSK.2.59		GCA_013304255.1	PRJNA596270	S8
GCA_013304205	5398164	5100	49.0382	7	Lachnospiraceae	Enterocloster	Enterocloster clostridioformis	97.87	1296	Enterocloster_asparagiformis_N6	96.451	99.32	0.28	NCBI	Homo sapiens stool	Human GI	USA	North America	MSK.2.63		GCA_013304205.1	PRJNA596270	S8
GCA_013304245	5376217	5079	49.0286	7	Lachnospiraceae	Enterocloster	Enterocloster clostridioformis	97.88	610	Enterocloster_clostridioformis_DSM_933	100	98.76	0.56	NCBI	Homo sapiens stool	Human GI	USA	North America	MSK.2.73		GCA_013304245.1	PRJNA596270	S8
GCA_013304225	5270303	4912	49.2087	7	Lachnospiraceae	Enterocloster	Enterocloster clostridioformis	97.85	1400	Enterocloster_asparagiformis_N6	96.272	99.32	0	NCBI	Homo sapiens stool	Human GI	USA	North America	MSK.2.78		GCA_013304225.1	PRJNA596270	S8
GCA_013299965	5399032	5100	49.0383	7	Lachnospiraceae	Enterocloster	Enterocloster clostridioformis	97.9	1528	Enterocloster_asparagiformis_N6	96.256	99.32	0.28	NCBI	Homo sapiens stool	Human GI	USA	North America	MSK.2.80		GCA_013299965.1	PRJNA596270	S8
GCA_013304185	5399353	5102	49.039	7	Lachnospiraceae	Enterocloster	Enterocloster clostridioformis	97.86	1102	Enterocloster_lavalensis_CCRI-9842	96.389	99.32	0.28	NCBI	Homo sapiens stool	Human GI	USA	North America	MSK.2.90		GCA_013304185.1	PRJNA596270	S8
GCA_013304155	5399268	5099	49.0371	7	Lachnospiraceae	Enterocloster	Enterocloster clostridioformis	97.9	1528	Enterocloster_asparagiformis_N6	96.256	99.32	0.28	NCBI	Homo sapiens stool	Human GI	USA	North America	MSK.2.94		GCA_013304155.1	PRJNA596270	S8
GCA_013304125	5400151	5103	49.036	7	Lachnospiraceae	Enterocloster	Enterocloster clostridioformis	97.91	1528	Enterocloster_asparagiformis_N6	96.256	99.32	0.28	NCBI	Homo sapiens stool	Human GI	USA	North America	MSK.2.98		GCA_013304125.1	PRJNA596270	S8
GCA_000371605	5768952	5571	48.4201	7	Lachnospiraceae	Enterocloster	Enterocloster clostridioformis	97.73	1528	Enterocloster_asparagiformis_N6	96.188	99.32	0	NCBI	intraabdominal fluid	Human other region	France	Europe	90A1		GCA_000371605.1	PRJNA64857	S48, S91
GCA_000371585	5466970	5144	48.375	7	Lachnospiraceae	Enterocloster	Enterocloster clostridioformis	97.82	1528	Enterocloster_asparagiformis_N6	96.188	99.32	0	NCBI	sigmoid abcess	Human other region	France	Europe	90A3		GCA_000371585.1	PRJNA64859	S48, S91
GCA_000371565	5820140	5601	48.152	7	Lachnospiraceae	Enterocloster	Enterocloster clostridioformis	97.76	1528	Enterocloster_asparagiformis_N6	96.12	99.32	0	NCBI	bone biopsy	Human other region	France	Europe	90A4		GCA_000371565.1	PRJNA64861	S48, S91
GCA_000371545	5970004	5757	48.2294	7	Lachnospiraceae	Enterocloster	Enterocloster clostridioformis	97.68	1528	Enterocloster_asparagiformis_N6	96.256	99.32	0	NCBI	intraabdominal fluid	Human other region	France	Europe	90A6		GCA_000371545.1	PRJNA64863	S48, S91
GCA_000371525	6158650	5605	49.0466	11	Lachnospiraceae	Enterocloster	Enterocloster bolteae	97.09	1528	Enterocloster_asparagiformis_N6	97.481	99.32	0	NCBI	intraabdominal fluid	Human other region	France	Europe	90A7		GCA_000371525.1	PRJNA64865	S48, S91
GCA_000371505	5926778	5777	48.4958	7	Lachnospiraceae	Enterocloster	Enterocloster clostridioformis	97.49	1528	Enterocloster_asparagiformis_N6	96.188	99.32	0.28	NCBI	intraabdominal fluid	Human other region	France	Europe	90A8		GCA_000371505.1	PRJNA64867	S48, S91
GCA_000371485	5532763	5221	48.4827	7	Lachnospiraceae	Enterocloster	Enterocloster clostridioformis	97.77	1528	Enterocloster_asparagiformis_N6	96.256	99.32	0	NCBI	rectal abcess	Human other region	France	Europe	90B1		GCA_000371485.1	PRJNA64869	S48, S91
GCA_015548065	5676555	5463	48.9614	7	Lachnospiraceae	Enterocloster	Enterocloster clostridioformis	99.16	1528	Enterocloster_asparagiformis_N6	96.392	99.32	1.41	NCBI	Homo sapiens stool	Human GI	USA	North America	1001175B_160314_C5		GCA_015548065.1	PRJNA637878	S5
GCA_005844705	5676555	5463	48.9614	7	Lachnospiraceae	Enterocloster	Enterocloster clostridioformis	99.16	1528	Enterocloster_asparagiformis_N6	96.392	99.32	1.41	NCBI	Homo sapiens stool	Human GI	USA	North America	1001175st1_C5		GCA_005844705.1	PRJNA518912	S6
GCA_000234155	5455948	5175	48.534	7	Lachnospiraceae	Enterocloster	Enterocloster clostridioformis	97.83	1528	Enterocloster_asparagiformis_N6	96.256	99.32	0	NCBI	inflamed biopsy tissue	Human other region	NA	NA	2_1_49FAA		GCA_000234155.1	PRJNA46389	S48
GCA_001405335	5501701	5245	49.1421	7	Lachnospiraceae	Enterocloster	Enterocloster clostridioformis	99.36	1543	Enterocloster_lavalensis_CCRI-9842	96.442	99.21	0.56	NCBI	Healthy Homo sapiens stool	Human GI	UK	Europe	2789STDY5834865		GCA_001405335.1	PRJEB10915	S9
GCA_000424325	4939268	4799	49.0109	135	Lachnospiraceae	Enterocloster	Enterocloster clostridioformis_A	100	NA	NA	NA	99.32	0	NCBI	Calf faeces	Animal other region	NA	NA	AGR2157		GCA_000424325.1	PRJNA185707	S61
GCA_900113155	5465381	5084	48.9482	7	Lachnospiraceae	Enterocloster	Enterocloster clostridioformis	97.71	1157	Enterocloster_aldenensis_RMA_9741	97.036	99.32	0.11	NCBI	Calf rumen	Animal rumen	USA	North America	ATCC 25537	T	GCA_900113155.1	PRJEB17285	S90
GCA_000371405	5586179	5320	48.5518	7	Lachnospiraceae	Enterocloster	Enterocloster clostridioformis	97.51	1528	Enterocloster_asparagiformis_N6	96.256	99.32	0	NCBI	Human pus	Human other region	France	Europe	CM201		GCA_000371405.1	PRJNA64871	S48, S91
GCA_012273195	5538947	5263	48.8879	7	Lachnospiraceae	Enterocloster	Enterocloster clostridioformis	97.8	1528	Enterocloster_asparagiformis_N6	96.188	99.32	0	NCBI	human inflamed biopsy tissue from cecum	Human other region	USA	North America	FDAARGOS_739		GCA_012273195.1	PRJNA231221	S79
GCA_015669475	5343230	5082	48.8658	7	Lachnospiraceae	Enterocloster	Enterocloster clostridioformis	99.25	1528	Enterocloster_asparagiformis_N6	96.46	99.32	0.56	NCBI	Homo sapiens stool	Human GI	USA	North America	J1101653_170612_A4		GCA_015669475.1	PRJNA637878	S5
GCA_006538465	5687315	5513	48.9231	7	Lachnospiraceae	Enterocloster	Enterocloster clostridioformis	97.67	1528	Enterocloster_asparagiformis_N6	96.256	99.32	0	NCBI	Healthy Homo sapiens stool	Human GI	NA	NA	NBRC 113352		GCA_006538465.1	PRJDB8042	0
GCA_900447015	5827564	5592	48.9657	7	Lachnospiraceae	Enterocloster	Enterocloster clostridioformis	99.99	1528	Enterocloster_asparagiformis_N6	96.256	99.32	1.13	NCBI	Cow rumen	Animal rumen	NA	NA	NCTC11224	T	GCA_900447015.1	PRJEB6403	S40
GCA_900100685	5223725	4957	49.0975	7	Lachnospiraceae	Enterocloster	Enterocloster clostridioformis	97.81	1049	Enterocloster_aldenensis_RMA_9741	96.851	99.32	1.13	NCBI	Cow faeces enrichment	Animal other region	USA	North America	NLAE-zl-C196		GCA_900100685.1	PRJEB15882	S61
GCA_900108895	5233809	4972	49.0832	7	Lachnospiraceae	Enterocloster	Enterocloster clostridioformis	97.83	1049	Enterocloster_aldenensis_RMA_9741	96.851	99.32	1.13	NCBI	Goat faeces enrichment	Animal other region	USA	North America	NLAE-zl-G208		GCA_900108895.1	PRJEB16792	S61
GCA_001078445	5427025	5134	48.6924	7	Lachnospiraceae	Enterocloster	Enterocloster clostridioformis	97.83	1528	Enterocloster_asparagiformis_N6	96.256	99.32	0	NCBI	the appendix of an adult male with appendicitis	Human other region	NA	NA	WAL-7855		GCA_001078445.1	PRJNA46391	S48
GCA_016696785	7157460	6989	48.112	7	Lachnospiraceae	Enterocloster	Enterocloster clostridioformis	97.86	1528	Enterocloster_asparagiformis_N6	96.052	99.32	1.27	NCBI	mice gut feces	Animal other region	France	Europe	YL32		GCA_016696785.1	PRJNA680355	S43
GCA_003024655	6495621	5763	55.244	222	Lachnospiraceae	Enterocloster	Enterocloster lavalensis	98.15	1420	Enterocloster_lavalensis_CCRI-9842	99.57	99.22	0	NCBI	Homo sapiens stool	Human GI	Canada	North America	KCTC 15153		GCA_003024655.1	PRJNA439395	S90
GCA_900102595	6396203	5622	55.3247	222	Lachnospiraceae	Enterocloster	Enterocloster lavalensis	98.12	NA	NA	NA	99.22	0	NCBI	Goat faeces enrichment	Animal other region	USA	North America	NLAE-zl-G277		GCA_900102595.1	PRJEB15681	S61
GCA_004345005	3711428	3758	47.8875	239	Lachnospiraceae	Extibacter	Extibacter muris	100	1239	Extibacter_muris_40cc-B-5824-ARE	100	98.83	0.1	NCBI	mouse caecal content	Animal other region	Germany	Europe	DSM 28560	T	GCA_004345005.1	PRJEB10572	S1
GCA_900199395	4707511	4280	42.0256	336	Lachnospiraceae	Muricomes	Muricomes contortus_C	100	1304	Faecalicatena_fissicatena_DSM_3598	97.621	99.12	1.85	NCBI	Goat faeces enrichment	Animal other region	USA	North America	NLAE-zl-C134		GCA_900199395.1	PRJEB21852	S61
GCA_009663665	5374703	4730	45.6894	13	Lachnospiraceae	Muricomes	Muricomes sp000509105	98.93	701	Faecalicatena_fissicatena_DSM_3598	99.857	99.42	0	NCBI	ob/ob mouse intact cecum	Animal other region	China	Asia	D5-21		GCA_009663665.1	PRJNA486904	S92
GCA_016899835	3175983	2957	52.6275	50	Lachnospiraceae	Lachnoclostridium_B	Lachnoclostridium_B sp000765215	97.76	1305	Faecalicatena_fissicatena_DSM_3598	94.644	97.54	3.12	NCBI	Healthy gallus gallus caeca	Animal other region	Czech Republic	Europe	An826		GCA_016899835.1	PRJNA377666	S34
GCA_016899555	3260283	2977	52.8694	50	Lachnospiraceae	Lachnoclostridium_B	Lachnoclostridium_B sp000765215	97.79	1424	Faecalicatena_fissicatena_DSM_3598	94.6	97.54	4.97	NCBI	Healthy gallus gallus caeca	Animal other region	Czech Republic	Europe	An846		GCA_016899555.1	PRJNA377666	S34
GCA_015552945	5215073	4679	45.9943	186	Lachnospiraceae	Muricomes	Muricomes contortus_B	99.02	1530	Faecalicatena_fissicatena_DSM_3598	98.885	99.42	0	NCBI	Homo sapiens stool	Human GI	USA	North America	1001302B_160321_D10		GCA_015552945.1	PRJNA637878	S5
GCA_001404335	5541434	5071	45.8575	186	Lachnospiraceae	Muricomes	Muricomes contortus_B	100	1530	Faecalicatena_fissicatena_DSM_3598	99.082	99.42	0	NCBI	Healthy Homo sapiens stool	Human GI	UK	Europe	2789STDY5834876		GCA_001404335.1	PRJEB10915	S9
GCA_001028025	5014239	4336	45.5501	18	Lachnospiraceae	Muricomes	Muricomes fissicatena_A	100	1530	Faecalicatena_fissicatena_DSM_3598	100	99.42	0.58	NCBI	goat cecum	Animal other region	South Korea	Asia	KCTC 15010		GCA_001028025.1	PRJNA283563	S93
GCA_016900595	3118757	2903	53.3688	50	Lachnospiraceae	Lachnoclostridium_B	Lachnoclostridium_B sp000765215	98.08	1104	Faecalicatena_fissicatena_DSM_3598	94.742	97.54	2.57	NCBI	Healthy gallus gallus caeca	Animal other region	Czech Republic	Europe	An773		GCA_016900595.1	PRJNA377666	S34
GCA_013300195	3297753	2875	43.9843	25	Lachnospiraceae	Hominisplanchenecus	Hominisplanchenecus faecis	97.93	1038	Faecalicatena_fissicatena_DSM_3598	94.904	100	0.32	NCBI	Homo sapiens stool	Human GI	USA	North America	MSK.9.3		GCA_013300195.1	PRJNA596270	S8
GCA_013301165	3429121	2989	43.9876	25	Lachnospiraceae	Hominisplanchenecus	Hominisplanchenecus faecis	97.79	1530	Faecalicatena_fissicatena_DSM_3598	94.961	100	0	NCBI	Homo sapiens stool	Human GI	USA	North America	MSK.20.55		GCA_013301165.1	PRJNA596270	S8
GCA_013301195	3333303	2808	43.7331	25	Lachnospiraceae	Hominisplanchenecus	Hominisplanchenecus faecis	98.11	1530	Faecalicatena_fissicatena_DSM_3598	95.026	100	0	NCBI	Homo sapiens stool	Human GI	USA	North America	MSK.14.20		GCA_013301195.1	PRJNA596270	S8
GCA_013301175	3444893	2930	43.7736	25	Lachnospiraceae	Hominisplanchenecus	Hominisplanchenecus faecis	97.98	1460	Faecalicatena_fissicatena_DSM_3598	94.997	100	0	NCBI	Homo sapiens stool	Human GI	USA	North America	MSK.14.47		GCA_013301175.1	PRJNA596270	S8
GCA_013300965	3454085	2938	43.6957	25	Lachnospiraceae	Hominisplanchenecus	Hominisplanchenecus faecis	98.03	1214	Faecalicatena_fissicatena_DSM_3598	95.312	100	0	NCBI	Homo sapiens stool	Human GI	USA	North America	MSK.14.46		GCA_013300965.1	PRJNA596270	S8
GCA_013301225	3455506	2930	43.7426	25	Lachnospiraceae	Hominisplanchenecus	Hominisplanchenecus faecis	98.04	1530	Faecalicatena_fissicatena_DSM_3598	95.026	100	0	NCBI	Homo sapiens stool	Human GI	USA	North America	MSK.14.16		GCA_013301225.1	PRJNA596270	S8
GCA_900115945	5717367	5116	44.7352	324	Lachnospiraceae	Muricomes	Muricomes oroticus	100	1314	Faecalicatena_orotica_JCM_1429	99.687	98.54	0	NCBI	Cow faeces enrichment	Animal other region	USA	North America	NLAE-zl-C242		GCA_900115945.1	PRJEB17501	S61
GCA_003402615	3262821	3150	41.552	93	Lachnospiraceae	Faecalimonas	Faecalimonas umbilicata	100	1528	Faecalimonas_umbilicata_EGH7	99.799	99.37	1.27	NCBI	Homo sapiens stool	Human GI	Japan	Asia	EGH7	T	GCA_003402615.1	PRJDB7267	S93
GCA_004346095	3080400	2959	41.5493	93	Lachnospiraceae	Faecalimonas	Faecalimonas umbilicata	100	1267	Faecalimonas_umbilicata_EGH7	100	99.37	0	NCBI	Homo sapiens stool	Human GI	Japan	Asia	DSM 103426	T	GCA_004346095.1	PRJNA500714	S21, S93
GCA_004340975	2716170	2603	43.6876	237	Lachnospiraceae	Frisingicoccus	Frisingicoccus caecimuris	100	1326	Frisingicoccus_caecimuris_PG-426-CC-1	99.518	99.33	0.67	NCBI	mouse caecal content	Animal other region	Germany	Europe	DSM 28559	T	GCA_004340975.1	PRJNA519324	S1, S21
GCA_001405555	3644600	3271	46.9984	187	Lachnospiraceae	Fusicatenibacter	Fusicatenibacter saccharivorans	98.85	1530	Fusicatenibacter_saccharivorans_HT03-11	99.579	98.31	0.63	NCBI	Healthy Homo sapiens stool	Human GI	UK	Europe	2789STDY5608849		GCA_001405555.1	PRJEB10915	S9
GCA_001406335	3875560	3507	46.9635	187	Lachnospiraceae	Fusicatenibacter	Fusicatenibacter saccharivorans	97.95	1528	Fusicatenibacter_saccharivorans_HT03-11	99.859	98.31	0.63	NCBI	Healthy Homo sapiens stool	Human GI	UK	Europe	2789STDY5834885		GCA_001406335.1	PRJEB10915	S9
GCA_001404555	3793633	3519	46.8352	187	Lachnospiraceae	Fusicatenibacter	Fusicatenibacter saccharivorans	97.69	1528	Fusicatenibacter_saccharivorans_HT03-11	99.789	98.95	0.95	NCBI	Healthy Homo sapiens stool	Human GI	UK	Europe	2789STDY5834923		GCA_001404555.1	PRJEB10915	S9
GCA_013301135	3904794	3543	47.0095	187	Lachnospiraceae	Fusicatenibacter	Fusicatenibacter saccharivorans	97.8	1433	Fusicatenibacter_saccharivorans_HT03-11	99.929	98.95	0.84	NCBI	Homo sapiens stool	Human GI	USA	North America	MSK.10.29		GCA_013301135.1	PRJNA596270	S8
GCA_013301115	3883417	3564	46.7833	187	Lachnospiraceae	Fusicatenibacter	Fusicatenibacter saccharivorans	97.91	1530	Fusicatenibacter_saccharivorans_HT03-11	99.438	98.95	1.41	NCBI	Homo sapiens stool	Human GI	USA	North America	MSK.13.41		GCA_013301115.1	PRJNA596270	S8
GCA_013301105	3895530	3473	46.6457	187	Lachnospiraceae	Fusicatenibacter	Fusicatenibacter saccharivorans	97.56	1435	Fusicatenibacter_saccharivorans_HT03-11	99.085	98.95	0.63	NCBI	Homo sapiens stool	Human GI	USA	North America	MSK.14.54		GCA_013301105.1	PRJNA596270	S8
GCA_013300325	3807507	3381	46.7463	187	Lachnospiraceae	Fusicatenibacter	Fusicatenibacter saccharivorans	97.59	1530	Fusicatenibacter_saccharivorans_HT03-11	99.508	98.95	0.63	NCBI	Homo sapiens stool	Human GI	USA	North America	MSK.15.44		GCA_013300325.1	PRJNA596270	S8
GCA_013300905	3982851	3605	46.8515	187	Lachnospiraceae	Fusicatenibacter	Fusicatenibacter saccharivorans	97.3	1528	Fusicatenibacter_saccharivorans_HT03-11	99.789	98.95	0.63	NCBI	Homo sapiens stool	Human GI	USA	North America	MSK.18.88		GCA_013300905.1	PRJNA596270	S8
GCA_013300425	3562922	3231	47.4017	187	Lachnospiraceae	Fusicatenibacter	Fusicatenibacter saccharivorans	97.3	995	Fusicatenibacter_saccharivorans_HT03-11	100	98.95	0.63	NCBI	Homo sapiens stool	Human GI	USA	North America	MSK.19.10		GCA_013300425.1	PRJNA596270	S8
GCA_013299895	3481580	3105	47.4408	187	Lachnospiraceae	Fusicatenibacter	Fusicatenibacter saccharivorans	97.45	1424	Fusicatenibacter_saccharivorans_HT03-11	100	98.95	0.63	NCBI	Homo sapiens stool	Human GI	USA	North America	MSK.20.48		GCA_013299895.1	PRJNA596270	S8
GCA_013301075	3666978	3279	47.2756	187	Lachnospiraceae	Fusicatenibacter	Fusicatenibacter saccharivorans	97.72	1435	Fusicatenibacter_saccharivorans_HT03-11	99.648	98.95	0.95	NCBI	Homo sapiens stool	Human GI	USA	North America	MSK.22.1		GCA_013301075.1	PRJNA596270	S8
GCA_013300255	3644469	3252	47.2787	187	Lachnospiraceae	Fusicatenibacter	Fusicatenibacter saccharivorans	97.7	1435	Fusicatenibacter_saccharivorans_HT03-11	99.648	98.95	0.95	NCBI	Homo sapiens stool	Human GI	USA	North America	MSK.22.13		GCA_013300255.1	PRJNA596270	S8
GCA_013300755	3545801	3125	47.5029	187	Lachnospiraceae	Fusicatenibacter	Fusicatenibacter saccharivorans	97.62	1430	Fusicatenibacter_saccharivorans_HT03-11	100	98.95	0.63	NCBI	Homo sapiens stool	Human GI	USA	North America	MSK.22.18		GCA_013300755.1	PRJNA596270	S8
GCA_013301065	3642405	3253	47.2824	187	Lachnospiraceae	Fusicatenibacter	Fusicatenibacter saccharivorans	97.71	1435	Fusicatenibacter_saccharivorans_HT03-11	99.648	98.95	1.27	NCBI	Homo sapiens stool	Human GI	USA	North America	MSK.22.31		GCA_013301065.1	PRJNA596270	S8
GCA_013300305	3659712	3277	47.2812	187	Lachnospiraceae	Fusicatenibacter	Fusicatenibacter saccharivorans	97.69	1435	Fusicatenibacter_saccharivorans_HT03-11	99.648	98.95	0.95	NCBI	Homo sapiens stool	Human GI	USA	North America	MSK.22.33		GCA_013300305.1	PRJNA596270	S8
GCA_013301035	3663585	3277	47.2743	187	Lachnospiraceae	Fusicatenibacter	Fusicatenibacter saccharivorans	97.72	1435	Fusicatenibacter_saccharivorans_HT03-11	99.648	98.95	0.95	NCBI	Homo sapiens stool	Human GI	USA	North America	MSK.22.50		GCA_013301035.1	PRJNA596270	S8
GCA_013301015	3643527	3262	47.2801	187	Lachnospiraceae	Fusicatenibacter	Fusicatenibacter saccharivorans	97.71	1435	Fusicatenibacter_saccharivorans_HT03-11	99.648	98.95	0.95	NCBI	Homo sapiens stool	Human GI	USA	North America	MSK.22.55		GCA_013301015.1	PRJNA596270	S8
GCA_013300285	3640217	3260	47.2906	187	Lachnospiraceae	Fusicatenibacter	Fusicatenibacter saccharivorans	97.71	1435	Fusicatenibacter_saccharivorans_HT03-11	99.648	98.95	0.95	NCBI	Homo sapiens stool	Human GI	USA	North America	MSK.22.6		GCA_013300285.1	PRJNA596270	S8
GCA_013301005	3655992	3270	47.3064	187	Lachnospiraceae	Fusicatenibacter	Fusicatenibacter saccharivorans	97.71	1435	Fusicatenibacter_saccharivorans_HT03-11	99.648	98.95	0.95	NCBI	Homo sapiens stool	Human GI	USA	North America	MSK.22.62		GCA_013301005.1	PRJNA596270	S8
GCA_013300205	3543439	3121	47.5057	187	Lachnospiraceae	Fusicatenibacter	Fusicatenibacter saccharivorans	97.66	1530	Fusicatenibacter_saccharivorans_HT03-11	99.719	98.95	0.63	NCBI	Homo sapiens stool	Human GI	USA	North America	MSK.22.67		GCA_013300205.1	PRJNA596270	S8
GCA_013300975	3643239	3258	47.2785	187	Lachnospiraceae	Fusicatenibacter	Fusicatenibacter saccharivorans	97.71	1435	Fusicatenibacter_saccharivorans_HT03-11	99.648	98.95	0.95	NCBI	Homo sapiens stool	Human GI	USA	North America	MSK.22.74		GCA_013300975.1	PRJNA596270	S8
GCA_015557635	3594552	3163	47.3143	187	Lachnospiraceae	Fusicatenibacter	Fusicatenibacter saccharivorans	100	1529	Fusicatenibacter_saccharivorans_HT03-11	99.157	98.95	0.79	NCBI	Homo sapiens stool	Human GI	USA	North America	D41t1_190614_C8		GCA_015557635.1	PRJNA637878	S5
GCA_002904165	3036611	2673	36.6851	219	Lachnospiraceae	Mobilitalea	Mobilitalea hemicellulosilytica	100	848	Herbinix_hemicellulosilytica_T3_55	99.638	98.43	0.11	NCBI	thermophilic biogas reactor	Environment	Germany	Europe	T3/55T	T	GCA_002904165.1	PRJEB9529	S94
GCA_003315275	2958342	2594	36.7268	219	Lachnospiraceae	Mobilitalea	Mobilitalea hemicellulosilytica	99.99	1541	Herbinix_hemicellulosilytica_T3_55	99.737	98.43	0.11	NCBI	thermophilic biogas reactor	Environment	Germany	Europe	DSM 29228	T	GCA_003315275.1	PRJNA463382	S21, S95
GCA_003945225	3533152	3055	41.2013	233	Lachnospiraceae	Mobilitalea	Mobilitalea sp012512855	98.59	1531	Anaerotaenia_torta_FH052	95.161	99.11	0	NCBI	semi-continuous anaerobic digester	Environment	USA	North America	LL1355		GCA_003945225.1	PRJNA345749	S96
GCA_900070325	2609352	2358	35.2521	296	Lachnospiraceae	Mobilitalea	Mobilitalea luporum	100	1529	Herbinix_luporum_SD1D	99.483	98.43	1.68	NCBI	Biogas-plant soil	Environment	Germany	Europe	SD1D	T	GCA_900070325.1	PRJEB10631	S97
GCA_900142165	4400277	4001	45.2391	332	Lachnospiraceae	Hespellia	Hespellia stercorisuis	100	1424	Hespellia_stercorisuis_PPC18	99.857	98.73	0.21	NCBI	mature swine stool	Animal other region	USA	North America	DSM 15480	T	GCA_900142165.1	PRJEB18326	S98
GCA_000235445	2672402	2325	35.5401	104	Lachnospiraceae	Johnsonella	Johnsonella ignava	100	1525	Johnsonella_ignava_ATCC_51276	99.459	98.3	0	NCBI	human gingival crevice	Human oral	NA(USA)	NA	ATCC 51276	T	GCA_000235445.1	PRJNA40693	S73
GCA_000732725	4676087	4167	42.7412	179	Lachnospiraceae	Kineothrix	Kineothrix alysoides	100	1528	Kineothrix_alysoides_KNHs209	99.788	97.99	1.63	NCBI	anaerobic forest soil-seeded	Environment	USA	North America	KNHs209	T	GCA_000732725.1	PRJNA239495	S99
GCA_004345255	4617173	4119	42.7042	179	Lachnospiraceae	Kineothrix	Kineothrix alysoides	100	1528	Kineothrix_alysoides_KNHs209	99.788	97.99	1.44	NCBI	anaerobic forest soil-seeded	Environment	USA	North America	DSM 100556	T	GCA_004345255.1	PRJNA500716	S21, S99
GCA_003862485	2799073	2563	37.7221	107	Lachnospiraceae	Lachnoanaerobaculum	Lachnoanaerobaculum orale	100	1535	Lachnoanaerobaculum_saburreum_JCM_11021	98.196	99.36	0	NCBI	Homo sapiens saliva	Human oral	Sweden	Europe	DSM 24553	T	GCA_003862485.1	PRJNA506617	S100
GCA_001552975	2912324	2706	37.493	107	Lachnospiraceae	Lachnoanaerobaculum	Lachnoanaerobaculum orale	95.74	883	Lachnoanaerobaculum_orale_N1	99.887	99.04	0	NCBI	Homo sapiens vagina	Human other region	NA	NA	DNF00896		GCA_001552975.1	PRJNA246510	S48
GCA_000185385	2970488	2821	35.1384	92	Lachnospiraceae	Lachnoanaerobaculum	Lachnoanaerobaculum saburreum	99.99	1329	Lachnoanaerobaculum_saburreum_JCM_11021	99.85	99.36	0	NCBI	human dental plaque	Human oral	NA	NA	DSM 3986	T	GCA_000185385.1	PRJNA52981	S48
GCA_000257705	3074086	2897	36.4193	92	Lachnospiraceae	Lachnoanaerobaculum	Lachnoanaerobaculum saburreum	97.46	NA	NA	NA	99.36	0	NCBI	human oral cavity	Human oral	USA	North America	F0468		GCA_000257705.1	PRJNA75151	S7
GCA_003589745	2810441	2570	35.0802	226	Lachnospiraceae	Lachnoanaerobaculum	Lachnoanaerobaculum umeaense	100	1439	Lachnoanaerobaculum_umeaense_CD3_22	99.576	99.37	0	NCBI	biopsy from the small intestine of a child with coeliac disease	Human other region	Sweden	Europe	DSM 23576	T	GCA_003589745.1	PRJNA439980	S21, S100
GCA_900111325	2533654	2241	30.8126	124	Lachnospiraceae	Lachnobacterium	Lachnobacterium bovis_A	100	1528	Lachnobacterium_bovis_LRC_5382	99.243	99.52	0	NCBI	Sheep rumen	Animal rumen	NA	NA	S1b		GCA_900111325.1	PRJEB16988	S61
GCA_000622065	2607232	2344	30.9311	124	Lachnospiraceae	Lachnobacterium	Lachnobacterium bovis_A	99.23	NA	NA	NA	99.52	0	NCBI	Cow rumen	Animal rumen	NA	NA	C6A12		GCA_000622065.1	PRJNA223489	S61
GCA_900107245	2709759	2374	31.2642	310	Lachnospiraceae	Lachnobacterium	Lachnobacterium bovis	100	1426	Lachnobacterium_bovis_LRC_5382	100	99.52	0.16	NCBI	Cow rumen	Animal rumen	Canada	North America	DSM 14045	T	GCA_900107245.1	PRJEB16629	S102
GCA_000421025	2514800	2211	30.7574	124	Lachnospiraceae	Lachnobacterium	Lachnobacterium bovis_A	99.32	NA	NA	NA	99.52	0	NCBI	Sheep rumen	Animal rumen	NA	NA	NK4B19		GCA_000421025.1	PRJNA185713	S61
GCA_015559345	3031083	2856	37.476	56	Lachnospiraceae	Lachnospira	Lachnospira eligens_A	98.39	1529	Lachnospira_eligens_ATCC_27750	98.512	98.66	0.34	NCBI	Homo sapiens stool	Human GI	USA	North America	1001271B_151109_F5		GCA_015559345.1	PRJNA637878	S5
GCA_015553285	2693008	2527	37.6193	283	Lachnospiraceae	Lachnospira	Lachnospira sp003451515	98.33	1529	Lachnospira_eligens_ATCC_27750	98.512	99.33	0	NCBI	Homo sapiens stool	Human GI	USA	North America	1001713B170214_170313_E6		GCA_015553285.1	PRJNA637878	S5
GCA_001404435	3220394	3091	37.6812	56	Lachnospiraceae	Lachnospira	Lachnospira eligens_A	98.15	1421	Lachnospira_eligens_ATCC_27750	98.684	98.66	0.13	NCBI	Healthy Homo sapiens stool	Human GI	UK	Europe	2789STDY5834875		GCA_001404435.1	PRJEB10915	S9
GCA_001405395	3236506	3100	37.9425	56	Lachnospiraceae	Lachnospira	Lachnospira eligens_A	98.35	1529	Lachnospira_eligens_ATCC_27750	98.647	98.66	0	NCBI	Healthy Homo sapiens stool	Human GI	UK	Europe	2789STDY5834878		GCA_001405395.1	PRJEB10915	S9
GCA_000146185	2831389	2653	37.5711	83	Lachnospiraceae	Lachnospira	Lachnospira eligens	100	1530	Lachnospira_eligens_ATCC_27750	98.58	98.66	0.34	NCBI	Homo sapiens stool	Human GI	USA	North America	ATCC 27750	T	GCA_000146185.1	PRJNA29073	S108, S109
GCA_009680455	3023185	2839	37.605	56	Lachnospiraceae	Lachnospira	Lachnospira eligens_A	100	1529	Lachnospira_eligens_ATCC_27750	98.444	98.66	0	NCBI	Homo sapiens stool	Human GI	USA	North America	BIOML-A1		GCA_009680455.1	PRJNA544527	S7
GCA_900108125	2839914	2504	35.1947	130	Lachnospiraceae	Lachnospira	Lachnospira multipara	98.15	1064	Butyrivibrio_crossotus_DSM_2876	93.627	98.66	0	NCBI	Cow rumen	Animal rumen	USA	North America	D15d		GCA_900108125.1	PRJEB16720	S61
GCA_000424105	2869885	2522	35.2426	130	Lachnospiraceae	Lachnospira	Lachnospira multipara	100	NA	NA	NA	100	0	NCBI	Cow rumen	Animal rumen	USA	North America	ATCC 19207	T	GCA_000424105.1	PRJNA185693	S61, S66
GCA_000702205	2579470	2245	33.5076	152	Lachnospiraceae	Lachnospira	Lachnospira multipara_A	100	NA	NA	NA	100	0	NCBI	Cow rumen	Animal rumen	NA	NA	LB2003		GCA_000702205.1	PRJNA223491	S61
GCA_000621945	2602283	2293	33.2712	152	Lachnospiraceae	Lachnospira	Lachnospira multipara_A	98.7	NA	NA	NA	100	0	NCBI	Cow rumen	Animal rumen	NA	NA	MC2003		GCA_000621945.1	PRJNA223474	S61
GCA_900103815	2701997	2280	35.9224	130	Lachnospiraceae	Lachnospira	Lachnospira pectinoschiza_B	100	1528	Lachnospira_eligens_ATCC_27750	93.716	100	0	NCBI	Camel forestomach	Animal other region	Australia	Oceania	M83		GCA_900103815.1	PRJEB16225	S61
GCA_001405835	2780833	2483	35.9288	189	Lachnospiraceae	Lachnospira	Lachnospira rogosae	99.1	1530	Lachnospira_pectinoschiza_150-1	95.154	98.43	0	NCBI	Healthy Homo sapiens stool	Human GI	UK	Europe	2789STDY5834836		GCA_001405835.1	PRJEB10915	S9
GCA_001406555	3032540	2704	36.4764	189	Lachnospiraceae	Lachnospira	Lachnospira rogosae	98.97	1530	Lachnospira_pectinoschiza_150-1	95.154	98.66	0	NCBI	Healthy Homo sapiens stool	Human GI	UK	Europe	2789STDY5834886		GCA_001406555.1	PRJEB10915	S9
GCA_003201285	4864297	4319	34.6423	213	Lachnospiraceae	Lachnotalea	Lachnotalea glycerini	100	1522	Lachnotalea_glycerini_DLD10	99.931	99.05	0	NCBI	deep anoxic groundwater	Environment	Netherlands	Europe	DSM 28816	T	GCA_003201285.1	PRJNA442675	S21, S111
GCA_002251225	4899524	4312	34.6397	213	Lachnospiraceae	Lachnotalea	Lachnotalea glycerini	99.47	588	Lachnotalea_glycerini_DLD10	100	99.05	0	NCBI	Harvested at the discharge of the grit chambers of the west wastewater treatment plant of Quebec City	Environment	Canada	North America	CCRI-19302		GCA_002251225.2	PRJNA395025	S112
GCA_000687555	4732373	4270	42.3708	158	Lachnospiraceae	Lacrimispora	Lacrimispora aerotolerans	100	NA	NA	NA	99.37	0	NCBI	Sheep rumen	Animal rumen	South Africa	Africa	DSM 5434	T	GCA_000687555.1	PRJNA223500	S61, S90
GCA_003609635	4639930	4222	40.2227	227	Lachnospiraceae	Lacrimispora	Lacrimispora algidixylanolytica	100	1528	Lacrimispora_algidixylanolytica_SPL73	99.8	99.37	0.32	NCBI	vacuum-packed lamb	Environment	New Zealand	Oceania	SPL73	T	GCA_003609635.1	PRJNA336123	S90, S113
GCA_900205965	5477561	5094	41.2861	338	Lachnospiraceae	Lacrimispora	Lacrimispora amygdalina_A	100	1329	Lacrimispora_amygdalina_BR-10	99.323	99.37	2.06	NCBI	dairy production chain	Environment	Ireland	Europe	src4		GCA_900205965.1	PRJEB16770	S19
GCA_902167965	4061923	3733	47.898	42	Lachnospiraceae	Copromonas	Copromonas sp900066535	96.08	890	Blautia_faecicola_KGMB01111	93.289	100	0	NCBI	Homo sapiens stool	Human GI	Bangladeshi	Asia	Clostridium_amygdalinum_SV_Bg7063_mod2		GCA_902167965.1	PRJEB26419	S51
GCA_900185635	5170849	4622	43.9286	217	Lachnospiraceae	Lacrimispora	Lacrimispora celerecrescens	99.58	1529	Lacrimispora_saccharolytica_DSM_2544	98.333	99.37	0	NCBI	Corroded Artesian bore well	Environment	Australia	Oceania	CS1GBYEI21		GCA_900185635.1	PRJEB17666	0
GCA_000732605	5037997	4571	43.5089	178	Lachnospiraceae	Lacrimispora	Lacrimispora celerecrescens_B	100	1529	Lacrimispora_saccharolytica_DSM_2544	98.467	98.73	0.63	NCBI	Sediment associated with methane hydrate	Environment	India	Asia	152B		GCA_000732605.1	PRJNA255539	0
GCA_002797975	5272838	4689	43.8884	217	Lachnospiraceae	Lacrimispora	Lacrimispora celerecrescens	100	1529	Lacrimispora_saccharolytica_DSM_2544	98.533	99.37	0	NCBI	Cow faeces enrichment	Animal other region	Spain	Europe	18A	T	GCA_002797975.1	PRJNA187124	S61, S114
GCA_013305145	3650968	3260	43.9653	221	Lachnospiraceae	Oliverpabstia	Oliverpabstia intestinalis	97.42	1116	Blautia_faecicola_KGMB01111	98.746	99.37	0.63	NCBI	Homo sapiens stool	Human GI	USA	North America	MSK.15.50		GCA_013305145.1	PRJNA596270	S8
GCA_000526995	6383701	5711	44.9308	145	Lachnospiraceae	Lacrimispora	Lacrimispora indolis	100	1529	Lacrimispora_saccharolytica_DSM_2544	98.467	99.37	0.95	NCBI	Soil	Environment	California	North America	DSM 755	T	GCA_000526995.1	PRJNA195868	S90,
GCA_016906045	4677970	4251	44.9967	81	Lachnospiraceae	Lacrimispora	Lacrimispora saccharolytica	100	1528	Lacrimispora_saccharolytica_DSM_2544	100	99.37	0	NCBI	sewage sludge	Environment	USA	North America	FDAARGOS_1340		GCA_016906045.1	PRJNA231221	S79
GCA_016899975	3252508	2931	48.5028	287	Lachnospiraceae	Fusicatenibacter	Fusicatenibacter sp900543115	100	1530	Fusicatenibacter_saccharivorans_HT03-11	95.994	99.37	1.27	NCBI	Healthy gallus gallus caeca	Animal other region	Czech Republic	Europe	An817		GCA_016899975.1	PRJNA377666	S34
GCA_900461315	5309474	4726	43.7833	185	Lachnospiraceae	Lacrimispora	Lacrimispora sphenoides	100	1529	Lacrimispora_saccharolytica_DSM_2544	98.2	99.37	0.63	NCBI	human gas gangrene	Human other region	NA	NA	NCTC507	T	GCA_900461315.1	PRJEB6403	S40, S90
GCA_900105615	5300135	4718	43.7675	185	Lachnospiraceae	Lacrimispora	Lacrimispora sphenoides	100	1529	Lacrimispora_saccharolytica_DSM_2544	98.4	99.37	0	NCBI	human gas gangrene	Human other region	NA	NA	ATCC 19403	T	GCA_900105615.1	PRJEB16486	S90
GCA_001312385	5222085	7308	43.6606	185	Lachnospiraceae	Lacrimispora	Lacrimispora sphenoides	99.87	1529	Lacrimispora_saccharolytica_DSM_2544	98.2	91.36	0	NCBI	Human gas gangrene	Human other region	NA	NA	JCM 1415	T	GCA_001312385.1	PRJDB859	S90
GCA_900102475	4516103	4155	49.5144	90	Lachnospiraceae	Marvinbryantia	Marvinbryantia formatexigens	99.99	1529	Marvinbryantia_formatexigens_I-52	99.93	98.73	0	NCBI	Homo sapiens stool	Human GI	USA	North America	I-52	T	GCA_900102475.1	PRJEB15852	S115, S116
GCA_000173815	4548960	4191	49.5547	90	Lachnospiraceae	Marvinbryantia	Marvinbryantia formatexigens	99.99	1529	Marvinbryantia_formatexigens_I-52	100	98.73	0.16	NCBI	Homo sapiens stool	Human GI	USA	North America	DSM 14469	T	GCA_000173815.1	PRJNA21051	S48, S115, S116
GCA_003574295	3034489	2872	44.1026	225	Lachnospiraceae	Mediterraneibacter_A	Mediterraneibacter_A butyricigenes	100	1530	Mediterraneibacter_butyricigenes_KCTC_15684	99.465	98.64	0.15	NCBI	Homo sapiens stool	Human GI	South Korea	Asia	KCTC 15684	T	GCA_003574295.1	PRJDB7416	S59
GCA_009718305	3277439	3012	41.0125	4	Lachnospiraceae	Mediterraneibacter	Mediterraneibacter faecis	97.52	1530	Mediterraneibacter_faecis_Eg2	99.432	99.12	0	NCBI	Homo sapiens stool	Human GI	USA	North America	BIOML-A1		GCA_009718305.1	PRJNA544527	S7
GCA_015669775	3044952	2794	40.8849	4	Lachnospiraceae	Mediterraneibacter	Mediterraneibacter faecis	97.17	1528	Mediterraneibacter_faecis_Eg2	99.929	99.12	0	NCBI	Homo sapiens stool	Human GI	USA	North America	D59t2_181005_E7		GCA_015669775.1	PRJNA637878	S5
GCA_015668255	3197870	3011	40.4664	4	Lachnospiraceae	Mediterraneibacter	Mediterraneibacter faecis	97.07	1528	Mediterraneibacter_faecis_Eg2	99.858	99.12	0.58	NCBI	Homo sapiens stool	Human GI	USA	North America	1001285H_161024_C3		GCA_015668255.1	PRJNA637878	S5
GCA_015670935	3279330	3030	40.6479	4	Lachnospiraceae	Mediterraneibacter	Mediterraneibacter faecis	97.37	1528	Mediterraneibacter_faecis_Eg2	99.786	99.12	0	NCBI	Homo sapiens stool	Human GI	USA	North America	1001713B170131_170501_C12		GCA_015670935.1	PRJNA637878	S5
GCA_001312505	3259449	3910	41.1611	4	Lachnospiraceae	Mediterraneibacter	Mediterraneibacter faecis	100	1549	Mediterraneibacter_faecis_Eg2	98.525	96.15	1.46	NCBI	Homo sapiens stool	Human GI	South Korea	Asia	JCM 15917	T	GCA_001312505.1	PRJDB872	S117, S118
GCA_015560805	2999847	2681	45.7553	100	Lachnospiraceae	Schaedlerella	Schaedlerella glycyrrhizinilytica_A	100	1525	Mediterraneibacter_glycyrrhizinilyticus_ZM35	99.128	98.83	0	NCBI	Homo sapiens stool	Human GI	USA	North America	BSD2780061687b_171204_B1		GCA_015560805.1	PRJNA637878	S5
GCA_016900155	3600961	3311	48.0686	288	Lachnospiraceae	Mediterraneibacter	Mediterraneibacter excrementigallinarum	96.45	1530	Mediterraneibacter_massiliensis_AT10	95.591	98.25	1.75	NCBI	Healthy gallus gallus caeca	Animal other region	Czech Republic	Europe	An808		GCA_016900155.1	PRJNA377666	S34
GCA_016902345	3787014	3465	48.7423	291	Lachnospiraceae	Mediterraneibacter	Mediterraneibacter glycyrrhizinilyticus_A	100	1530	Mediterraneibacter_massiliensis_AT10	95.327	98.25	1.17	NCBI	Healthy gallus gallus caeca	Animal other region	Czech Republic	Europe	An427		GCA_016902345.1	PRJNA377666	S34
GCA_016900515	3858944	3473	46.9348	289	Lachnospiraceae	Mediterraneibacter	Mediterraneibacter faecipullorum	97.42	1528	Mediterraneibacter_massiliensis_AT10	95.853	98.36	4.87	NCBI	Healthy gallus gallus caeca	Animal other region	Czech Republic	Europe	An785		GCA_016900515.1	PRJNA377666	S34
GCA_001311035	3215420	3331	45.3305	100	Lachnospiraceae	Schaedlerella	Schaedlerella glycyrrhizinilytica_A	98.23	935	Mediterraneibacter_glycyrrhizinilyticus_ZM35	100	98.83	0	NCBI	Homo sapiens stool	Human GI	Japan	Asia	JCM 13369		GCA_001311035.1	PRJDB757	S117, S119
GCA_001487105	3068301	2862	42.4163	31	Lachnospiraceae	Mediterraneibacter	Mediterraneibacter massiliensis	100	1527	Mediterraneibacter_massiliensis_AT10	99.599	99.42	0.15	NCBI	human stool obese patient	Human GI	France	Europe	Marseille-P2086	T	GCA_001487105.1	PRJEB11878	S120
GCA_001754075	3318223	3202	46.9549	193	Lachnospiraceae	Merdimonas	Merdimonas faecis	100	884	Merdimonas_faecis_BR31	100	98.54	1.46	NCBI	Homo sapiens stool	Human GI	South Korea	Asia	BR31	T	GCA_001754075.1	PRJNA283565	0
GCA_003752155	4038987	3607	34.3105	231	Lachnospiraceae	Mobilisporobacter	Mobilisporobacter senegalensis	100	1362	Mobilisporobacter_senegalensis_Gal1	98.972	99.33	2.01	NCBI	tropical shea cake	Environment	Senegal	Africa	DSM 26537	T	GCA_003752155.1	PRJNA500706	0
GCA_015999265	3847436	3346	36.5435	284	Lachnospiraceae	Mobilitalea	Mobilitalea sibirica	100	1014	Mobilitalea_sibirica_P3M-3	100	99.11	0.67	NCBI	microbial mat formed under the flow of hot water emerging from a 2775 m deep well	Environment	Russia	Europe	DSM 26468	T	GCA_015999265.1	PRJNA682100	0
GCA_004346165	3717372	3463	43.0989	240	Lachnospiraceae	Muricomes	Muricomes intestini	100	1311	Muricomes_intestini_2-PG-424-CC-1	99.919	98.25	0.88	NCBI	mouse caecal content	Animal other region	Germany	Europe	DSM 29489	T	GCA_004346165.1	PRJNA500699	0
GCA_004339095	2984040	2764	32.2712	236	DSM-24629	Natranaerovirga	Natranaerovirga hydrolytica	100	1436	Natranaerovirga_hydrolytica_APP2	99.296	99.33	0.24	NCBI	sediments from a hypersaline lake	Environment	Russian	Europe	DSM 24176	T	GCA_004339095.1	PRJNA500303	0
GCA_004342165	3060901	2856	31.3259	238	DSM-24629	Natranaerovirga	Natranaerovirga pectinivora	100	1528	Natranaerovirga_pectinivora_AP3	99.599	100	0.45	NCBI	soda solonchak soil	Environment	Russian	Europe	DSM 24629	T	GCA_004342165.1	PRJNA500302	0
GCA_000238075	2515190	2212	43.2298	99	Lachnospiraceae	Oribacterium	Oribacterium asaccharolyticum	100	1520	Oribacterium_asaccharolyticum_ACB7	99.791	99.36	0.64	NCBI	African American female subgingival plaque	Human oral	USA	North America	ACB7	T	GCA_000238075.1	PRJNA49879	S93, S121
GCA_000238055	2470590	2127	42.1696	105	Lachnospiraceae	Oribacterium	Oribacterium parvum	100	1523	Oribacterium_asaccharolyticum_ACB7	98.749	99.36	0	NCBI	African American female subgingival plaque	Human oral	USA	North America	ACB1	T	GCA_000238055.2	PRJNA49877	0
GCA_000277505	2481911	2130	42.0435	105	Lachnospiraceae	Oribacterium	Oribacterium parvum	99.62	821	Oribacterium_asaccharolyticum_ACB7	98.982	99.36	0	NCBI	human subgingival dental plaque	Human oral	United States	North America	ACB8		GCA_000277505.1	PRJNA78569	S122
GCA_014202695	2727518	2345	42.6492	89	Lachnospiraceae	Oribacterium	Oribacterium sinus	100	NA	NA	NA	96.18	0	NCBI	human maxillary sinus	Human oral	France	Europe	DSM 17245	T	GCA_014202695.1	PRJNA632210	0
GCA_000160635	2628712	2264	41.786	89	Lachnospiraceae	Oribacterium	Oribacterium sinus	95.77	1421	Oribacterium_parvum_ACB1	98.908	92.18	0	NCBI	Homo sapiens oral	Human oral	USA	North America	F0268		GCA_000160635.1	PRJNA34635	0
GCA_900141895	2443757	2343	44.1279	331	Lachnospiraceae	Parasporobacterium	Parasporobacterium paucivorans	100	1250	Parasporobacterium_paucivorans_SYR1	99.919	99.33	0.67	NCBI	anaerobic sediment of eutrophic freshwater pond	Environment	Netherlands	Europe	DSM 15970	T	GCA_900141895.1	PRJEB18299	0
GCA_900218035	3020378	2718	38.8493	165	Lachnospiraceae	Pseudobutyrivibrio	Pseudobutyrivibrio ruminis	100	972	Pseudobutyrivibrio_ruminis_DSM_9787	99.053	99.52	0	NCBI	Cow rumen	Animal rumen	Sweden	Europe	DSM 9787		GCA_900218035.1	PRJEB22289	0
GCA_000703005	2804489	2526	38.857	175	Lachnospiraceae	Pseudobutyrivibrio	Pseudobutyrivibrio ruminis_A	100	1528	Pseudobutyrivibrio_ruminis_DSM_9787	98.975	99.36	0	NCBI	Cow rumen	Animal rumen	NA	NA	HUN009		GCA_000703005.1	PRJNA237255	S61
GCA_000424305	2911787	2561	38.4717	134	Lachnospiraceae	Pseudobutyrivibrio	Pseudobutyrivibrio ruminis_B	100	554	Pseudobutyrivibrio_ruminis_DSM_9787	98.081	99.52	0	NCBI	Cow rumen	Animal rumen	NA	NA	AD2017		GCA_000424305.1	PRJNA185704	S61
GCA_002735565	3147178	2875	38.6261	215	Lachnospiraceae	Pseudobutyrivibrio	Pseudobutyrivibrio sp900112855	97	1528	Pseudobutyrivibrio_ruminis_DSM_9787	98.498	99.52	0.16	NCBI	Ovis ammon rumen	Animal rumen	Czech Republic	Europe	JK626		GCA_002735565.1	PRJNA414953	S4
GCA_000424005	3270570	2918	39.4953	129	Lachnospiraceae	Pseudobutyrivibrio	Pseudobutyrivibrio ruminis_C	100	NA	NA	NA	99.52	0	NCBI	Sheep caecum	Animal other region	USA	North America	CF1b		GCA_000424005.1	PRJNA185685	S61
GCA_900109715	2762077	2512	38.9753	165	Lachnospiraceae	Pseudobutyrivibrio	Pseudobutyrivibrio ruminis	96.86	1527	Pseudobutyrivibrio_ruminis_DSM_9787	99.453	99.52	0	NCBI	Cow rumen	Animal rumen	NA	NA	ACV-9		GCA_900109715.1	PRJEB16865	S61
GCA_002735285	2932765	2655	38.6528	215	Lachnospiraceae	Pseudobutyrivibrio	Pseudobutyrivibrio sp900112855	97.75	1528	Pseudobutyrivibrio_ruminis_DSM_9787	98.498	95.17	0	NCBI	Ovis ammon rumen	Animal rumen	Australia	Oceania	JK10		GCA_002735285.1	PRJNA414953	S4
GCA_008935055	3584426	3201	39.5576	244	Lachnospiraceae	Pseudobutyrivibrio	Pseudobutyrivibrio xylanivorans_A	100	1528	Pseudobutyrivibrio_ruminis_DSM_9787	98.087	99.52	0.97	NCBI	Bovine rumen	Animal rumen	New Zealand	Oceania	MA3014		GCA_008935055.1	PRJNA560993	S61
GCA_010906925	2958589	2664	38.8514	215	Lachnospiraceae	Pseudobutyrivibrio	Pseudobutyrivibrio sp900112855	100	1528	Pseudobutyrivibrio_ruminis_DSM_9787	98.498	99.52	0.24	NCBI	Bovine rumen	Animal rumen	Slovenia	Europe	MZ8		GCA_010906925.1	PRJNA563299	0
GCA_900103015	3213944	2883	39.5788	129	Lachnospiraceae	Pseudobutyrivibrio	Pseudobutyrivibrio ruminis_C	97.96	NA	NA	NA	99.52	0	NCBI	Sheep rumen	Animal rumen	South Africa	Africa	DSM 10317		GCA_900103015.1	PRJEB16124	0
GCA_900141825	3420709	3052	38.719	330	Lachnospiraceae	Pseudobutyrivibrio	Pseudobutyrivibrio xylanivorans	100	436	Pseudobutyrivibrio_ruminis_DSM_9787	97.27	99.52	0.48	NCBI	Cow rumen	Animal rumen	Slovenia	Europe	DSM 14809	T	GCA_900141825.1	PRJEB18292	0
GCA_900096675	7202101	5741	41.1117	157	Lachnospiraceae	Robinsoniella	Robinsoniella peoriensis	98.73	1529	Robinsoniella_peoriensis_PPC31	99.345	99.37	0.95	NCBI	Homo sapiens stool	Human GI	UK	Europe	6600698		GCA_900096675.1	PRJEB15237	0
GCA_000797495	7391294	5823	41.1494	157	Lachnospiraceae	Robinsoniella	Robinsoniella peoriensis	100	1529	Robinsoniella_peoriensis_PPC31	99.541	99.37	0.95	NCBI	Wood Turtle Fecal	Animal rumen	USA	North America	WT		GCA_000797495.1	PRJNA268246	S126
GCA_005519995	7092526	5603	41.0883	157	Lachnospiraceae	Robinsoniella	Robinsoniella peoriensis	99.01	NA	NA	NA	99.37	0.95	NCBI	Homo sapiens bone	Human other region	Germany	Europe	DSM 106044		GCA_005519995.1	PRJNA472709	S127
GCA_015549075	3475721	3296	42.9178	75	Lachnospiraceae	Agathobacter	Agathobacter faecis	97.88	1530	Roseburia_faecis_M72_1	99.519	99.21	2.48	NCBI	Homo sapiens stool	Human GI	USA	North America	D54t1_190329_D3		GCA_015549075.1	PRJNA637878	S5
GCA_015559645	3367635	3184	42.8855	75	Lachnospiraceae	Agathobacter	Agathobacter faecis	98.35	1530	Roseburia_faecis_M72_1	99.451	99.21	2.24	NCBI	Homo sapiens stool	Human GI	USA	North America	1001283B150217_161031_A2		GCA_015559645.1	PRJNA637878	S5
GCA_015556245	3574160	3485	43.0102	75	Lachnospiraceae	Agathobacter	Agathobacter faecis	98.22	1530	Roseburia_faecis_M72_1	99.794	98.73	2.42	NCBI	Homo sapiens stool	Human GI	USA	North America	BSD2780061689_150309_B4		GCA_015556245.1	PRJNA637878	S5
GCA_015550045	3474364	3247	42.8706	75	Lachnospiraceae	Agathobacter	Agathobacter faecis	98.14	1530	Roseburia_faecis_M72_1	99.588	99.21	2.69	NCBI	Homo sapiens stool	Human GI	USA	North America	1001713B170207_170306_F11		GCA_015550045.1	PRJNA637878	S5
GCA_015558055	3914636	3725	42.7389	75	Lachnospiraceae	Agathobacter	Agathobacter faecis	98.16	1530	Roseburia_faecis_M72_1	99.657	99.21	1.93	NCBI	Homo sapiens stool	Human GI	USA	North America	1001271B_151109_E4		GCA_015558055.1	PRJNA637878	S5
GCA_015667215	3618704	3431	42.8046	75	Lachnospiraceae	Agathobacter	Agathobacter faecis	97.91	1530	Roseburia_faecis_M72_1	99.794	99.21	2.17	NCBI	Homo sapiens stool	Human GI	USA	North America	D53t1_180928_E1		GCA_015667215.1	PRJNA637878	S5
GCA_015669935	3630217	3442	42.8928	75	Lachnospiraceae	Agathobacter	Agathobacter faecis	98.21	940	Roseburia_faecis_M72_1	99.673	99.21	3.45	NCBI	Homo sapiens stool	Human GI	USA	North America	1001175B_160314_E3		GCA_015669935.1	PRJNA637878	S5
GCA_001405615	3564140	3454	42.9126	75	Lachnospiraceae	Agathobacter	Agathobacter faecis	98.1	1530	Roseburia_faecis_M72_1	99.863	99.21	2	NCBI	Healthy Homo sapiens stool	Human GI	UK	Europe	2789STDY5608863		GCA_001405615.1	PRJEB10915	S9
GCA_009718405	3583527	3449	42.7789	75	Lachnospiraceae	Agathobacter	Agathobacter faecis	98.09	1522	Roseburia_faecis_M72_1	98.077	99.21	2.9	NCBI	Homo sapiens stool	Human GI	USA	North America	BIOML-A2		GCA_009718405.1	PRJNA544527	S7
GCA_009718425	3596130	3464	42.7814	75	Lachnospiraceae	Agathobacter	Agathobacter faecis	98.07	1292	Roseburia_faecis_M72_1	99.839	99.21	2.9	NCBI	Homo sapiens stool	Human GI	USA	North America	BIOML-A1		GCA_009718425.1	PRJNA544527	S7
GCA_001406815	3334694	3170	42.9616	75	Lachnospiraceae	Agathobacter	Agathobacter faecis	100	1530	Roseburia_faecis_M72_1	99.931	99.21	1.69	NCBI	Homo sapiens stool	Human GI	Scotland	Europe	M72		GCA_001406815.1	PRJEB9321	S128, S129
GCA_005845255	3630217	3442	42.8928	75	Lachnospiraceae	Agathobacter	Agathobacter faecis	98.21	940	Roseburia_faecis_M72_1	99.673	99.21	3.45	NCBI	Homo sapiens stool	Human GI	USA	North America	1001175st1_E3		GCA_005845255.1	PRJNA518912	S6
GCA_000225345	3592125	3251	48.4968	103	Lachnospiraceae	Roseburia	Roseburia hominis	100	1528	Roseburia_hominis_A2-183	99.865	99.44	0.24	NCBI	Homo sapiens stool	Human GI	UK	Europe	A2-183	T	GCA_000225345.1	PRJNA33399	S130, S131
GCA_001406435	4318254	3895	42.3717	20	Lachnospiraceae	Roseburia	Roseburia intestinalis	98.44	1529	Roseburia_hominis_A2-183	97.976	98.55	0.41	NCBI	Healthy Homo sapiens stool	Human GI	UK	Europe	2789STDY5834960		GCA_001406435.1	PRJEB10915	S9
GCA_009718345	4348268	3977	42.5076	20	Lachnospiraceae	Roseburia	Roseburia intestinalis	98.39	1529	Roseburia_hominis_A2-183	97.976	99.03	2.1	NCBI	Homo sapiens stool	Human GI	USA	North America	BIOML-A1		GCA_009718345.1	PRJNA544527	S7
GCA_015554785	4169556	3726	42.4524	20	Lachnospiraceae	Roseburia	Roseburia intestinalis	98.58	1529	Roseburia_hominis_A2-183	97.908	99.03	1.57	NCBI	Homo sapiens stool	Human GI	USA	North America	BSD2780061689_150309_G12		GCA_015554785.1	PRJNA637878	S5
GCA_015555785	4569261	4235	42.0987	20	Lachnospiraceae	Roseburia	Roseburia intestinalis	98.45	1528	Roseburia_hominis_A2-183	97.976	99.03	1.33	NCBI	Homo sapiens stool	Human GI	USA	North America	J1101437_171009_C5		GCA_015555785.1	PRJNA637878	S5
GCA_900537995	4493348	4067	42.6634	20	Lachnospiraceae	Roseburia	Roseburia intestinalis	100	1529	Roseburia_hominis_A2-183	97.908	99.03	1.57	NCBI	infant faeces	Human GI	UK	Europe	L1-82	T	GCA_900537995.1	PRJEB28433	0
GCA_000209995	4060667	3794	41.5582	20	Lachnospiraceae	Roseburia	Roseburia intestinalis	98.47	990	Roseburia_intestinalis_DSM_14610	100	98.64	0.85	NCBI	healthy Homo sapiens stool	Human GI	UK	Europe	M50/1		GCA_000209995.1	PRJNA39165	S132
GCA_013300445	4374175	4063	42.4705	20	Lachnospiraceae	Roseburia	Roseburia intestinalis	98.48	1528	Roseburia_hominis_A2-183	98.111	99.03	1.57	NCBI	Homo sapiens stool	Human GI	USA	North America	MSK.17.84		GCA_013300445.1	PRJNA596270	S8
GCA_009759525	3902337	3518	42.1565	20	Lachnospiraceae	Roseburia	Roseburia intestinalis	98.26	1207	Roseburia_hominis_A2-183	98.177	99.03	1.33	NCBI	Homo sapiens stool	Human GI	South Korea	Asia	SNUG30017		GCA_009759525.1	PRJNA577847	0
GCA_000210655	4164855	3881	41.4635	20	Lachnospiraceae	Roseburia	Roseburia intestinalis	98.27	1529	Roseburia_hominis_A2-183	97.976	98.78	0.85	NCBI	healthy Homo sapiens stool	Human GI	France	Europe	XB6B4		GCA_000210655.1	PRJNA45953	0
GCA_001406675	3695587	3420	41.1171	52	Lachnospiraceae	Roseburia	Roseburia inulinivorans	97.33	1521	Roseburia_inulinivorans_A2-194	98.694	98.55	0.24	NCBI	Healthy Homo sapiens stool	Human GI	UK	Europe	2789STDY5608835		GCA_001406675.1	PRJEB10915	S9
GCA_001405535	3822819	3566	41.5794	52	Lachnospiraceae	Roseburia	Roseburia inulinivorans	97.7	822	Roseburia_inulinivorans_A2-194	99.263	99.28	0.48	NCBI	Healthy Homo sapiens stool	Human GI	UK	Europe	2789STDY5608887		GCA_001405535.1	PRJEB10915	S9
GCA_000174195	4048462	4031	41.9282	52	Lachnospiraceae	Roseburia	Roseburia inulinivorans	100	500	Roseburia_inulinivorans_A2-194	99.539	99.18	0.29	NCBI	Homo sapiens stool	Human GI	UK	Europe	DSM 16841	T	GCA_000174195.1	PRJNA30757	S129
GCA_001406855	3781127	3449	40.9782	52	Lachnospiraceae	Roseburia	Roseburia inulinivorans	97.77	549	Roseburia_inulinivorans_A2-194	100	99.28	0.48	NCBI	healthy Homo sapiens stool	Human GI	UK	Europe	L1-83		GCA_001406855.1	PRJEB9322	0
GCA_003885045	6521014	5896	47.9381	110	Lachnospiraceae	Schaedlerella	Schaedlerella arabinosiphila	100	1529	Schaedlerella_arabinosiphila_TLL-A1	99.93	94.74	2.44	NCBI	Mus musculus stool	Animal other region	Singapore	Asia	DSM 106076	T	GCA_003885045.1	PRJNA497957	S133
GCA_000364245	6364764	6015	47.0447	110	Lachnospiraceae	Schaedlerella	Schaedlerella arabinosiphila	96.88	1529	Schaedlerella_arabinosiphila_TLL-A1	99.511	94.74	1.75	NCBI	Mouse cecum	Animal other region	USA	North America	ASF 502		GCA_000364245.1	PRJNA176003	S134
GCA_010208005	6241789	5876	48.1264	110	Lachnospiraceae	Schaedlerella	Schaedlerella arabinosiphila	96.97	994	Schaedlerella_arabinosiphila_TLL-A1	99.682	94.15	1.75	NCBI	Mus musculus stool	Animal other region	France	Europe	MD300		GCA_010208005.1	PRJNA551571	0
GCA_015550825	3175044	3000	45.1143	12	Lachnospiraceae	Sellimonas	Sellimonas intestinalis	98.91	1528	Sellimonas_intestinalis_BR72	99.851	98.25	0.88	NCBI	Homo sapiens stool	Human GI	USA	North America	1001217B_150727_G3		GCA_015550825.1	PRJNA637878	S5
GCA_013694215	3094586	2904	45.0965	12	Lachnospiraceae	Sellimonas	Sellimonas intestinalis	99.09	1528	Sellimonas_intestinalis_BR72	100	98.83	1.07	NCBI	Homo sapiens stool	Human GI	Chile	South America	6K002		GCA_013694215.1	PRJNA647211	0
GCA_001280875	3189052	3021	45.3191	12	Lachnospiraceae	Sellimonas	Sellimonas intestinalis	100	1528	Sellimonas_intestinalis_BR72	100	98.83	0.88	NCBI	Homo sapiens stool	Human GI	South Korea	Asia	BR72	T	GCA_001280875.1	PRJNA283562	0
GCA_013304325	3420195	3302	45.0698	12	Lachnospiraceae	Sellimonas	Sellimonas intestinalis	99.51	1528	Sellimonas_intestinalis_BR72	99.926	98.83	1.56	NCBI	Homo sapiens stool	Human GI	USA	North America	MSK.1.19		GCA_013304325.1	PRJNA596270	S8
GCA_013304795	3420697	3305	45.0708	12	Lachnospiraceae	Sellimonas	Sellimonas intestinalis	99.51	1528	Sellimonas_intestinalis_BR72	99.926	98.83	1.56	NCBI	Homo sapiens stool	Human GI	USA	North America	MSK.1.20		GCA_013304795.1	PRJNA596270	S8
GCA_013304725	3420069	3301	45.0706	12	Lachnospiraceae	Sellimonas	Sellimonas intestinalis	99.51	1528	Sellimonas_intestinalis_BR72	99.926	98.83	1.56	NCBI	Homo sapiens stool	Human GI	USA	North America	MSK.1.21		GCA_013304725.1	PRJNA596270	S8
GCA_013304755	3420683	3305	45.0645	12	Lachnospiraceae	Sellimonas	Sellimonas intestinalis	99.49	1082	Sellimonas_intestinalis_BR72	100	98.83	1.56	NCBI	Homo sapiens stool	Human GI	USA	North America	MSK.1.24		GCA_013304755.1	PRJNA596270	S8
GCA_013304695	3419542	3300	45.0724	12	Lachnospiraceae	Sellimonas	Sellimonas intestinalis	99.52	1528	Sellimonas_intestinalis_BR72	99.926	98.83	1.56	NCBI	Homo sapiens stool	Human GI	USA	North America	MSK.1.25		GCA_013304695.1	PRJNA596270	S8
GCA_000160115	2168977	1899	51.277	87	Lachnospiraceae	Shuttleworthia	Shuttleworthia satelles	100	1532	Shuttleworthia_satelles_VPI_D143K-13	99.726	98.84	0.5	NCBI	human periodontal pocket	Human oral	USA	North America	DSM 14600	T	GCA_000160115.1	PRJNA33169	0
GCA_009830285	5763728	5844	44.4394	247	Lachnospiraceae	Sporofaciens	Sporofaciens musculi	100	1527	Sporofaciens_musculi_WCA-9-b2	99.797	95.32	3.22	NCBI	Mice cecum	Animal other region	Germany	Europe	WCA-9-b2	T	GCA_009830285.1	PRJNA592877	S136
GCA_000242235	2308581	2066	54.9338	106	Lachnospiraceae	Stomatobaculum	Stomatobaculum longum	100	1528	Stomatobaculum_longum_ACC2	99.782	98.73	0.63	NCBI	healthy human dental plague	Human oral	USA	North America	ACC2	T	GCA_000242235.1	PRJNA49875	0
GCA_900086725	4217097	3975	45.193	297	Lachnospiraceae	Bariatricus	Bariatricus massiliensis	100	1530	Faecalicatena_fissicatena_DSM_3598	94.761	99.42	0.68	NCBI	Homo sapiens stool	Human GI	France	Europe	AT12	T	GCA_900086725.1	PRJEB13908	S38
GCA_900258535	6170493	5324	46.2887	214	Lachnospiraceae	Blautia	Blautia hominis	98.47	1530	Blautia_hominis_KB1	99.245	99.36	0.32	NCBI	human faeces	Human GI	France	Europe	Marseille-P2377		GCA_900258535.1	PRJEB24722	0
GCA_015559385	3409952	3081	44.4368	74	Lachnospiraceae	Blautia_A	Blautia_A massiliensis	98.42	NA	NA	NA	99.37	0.32	NCBI	Homo sapiens stool	Human GI	USA	North America	1001254J_160919_F9		GCA_015559385.1	PRJNA637878	S5
GCA_015549855	3393286	3052	44.1927	74	Lachnospiraceae	Blautia_A	Blautia_A massiliensis	98.37	1267	Blautia_obeum_ATCC_29174	97.304	99.37	0.32	NCBI	Homo sapiens stool	Human GI	USA	North America	1001283B150210_160208_E3		GCA_015549855.1	PRJNA637878	S5
GCA_014269345	3672674	3321	43.8742	74	Lachnospiraceae	Blautia_A	Blautia_A massiliensis	97.95	763	Blautia_luti_DSM_14534	99.215	99.37	0.32	NCBI	Homo sapiens stool	Human GI	China	Asia	4_46		GCA_014269345.1	PRJNA656402	S24
GCA_009876885	3621461	3315	44.0638	74	Lachnospiraceae	Blautia_A	Blautia_A massiliensis	98.26	1304	Blautia_obeum_ATCC_29174	97.006	99.37	0.47	NCBI	Homo sapiens stool	Human GI	USA	North America	BIOML-A1		GCA_009876885.1	PRJNA544527	S7
GCA_009876905	3566388	3256	43.9527	74	Lachnospiraceae	Blautia_A	Blautia_A massiliensis	98.17	1304	Blautia_obeum_ATCC_29174	97.163	99.37	0.32	NCBI	Homo sapiens stool	Human GI	USA	North America	BIOML-A2		GCA_009876905.1	PRJNA544527	S7
GCA_009876875	3545741	3217	44.1447	74	Lachnospiraceae	Blautia_A	Blautia_A massiliensis	98.35	1118	Blautia_obeum_ATCC_29174	96.225	99.37	0.32	NCBI	Homo sapiens stool	Human GI	USA	North America	BIOML-A3		GCA_009876875.1	PRJNA544527	S7
GCA_009876855	3548159	3222	44.0899	74	Lachnospiraceae	Blautia_A	Blautia_A massiliensis	98.32	1527	Blautia_wexlerae_WAL_14507	96.597	99.37	0.36	NCBI	Homo sapiens stool	Human GI	USA	North America	BIOML-A4		GCA_009876855.1	PRJNA544527	S7
GCA_015560815	4229096	4016	43.2773	74	Lachnospiraceae	Blautia_A	Blautia_A massiliensis	98.26	1527	Blautia_obeum_ATCC_29174	96.372	99.37	0.97	NCBI	Homo sapiens stool	Human GI	USA	North America	D43t1_170807_E10		GCA_015560815.1	PRJNA637878	S5
GCA_001487165	3714776	3336	43.958	74	Lachnospiraceae	Blautia_A	Blautia_A massiliensis	100	1527	Blautia_obeum_ATCC_29174	96.436	99.37	0.32	NCBI	human faeces	Human GI	France	Europe	GD9		GCA_001487165.1	PRJEB11857	0
GCA_013305155	3155320	2840	44.5377	74	Lachnospiraceae	Blautia_A	Blautia_A massiliensis	98.21	1527	Blautia_obeum_ATCC_29174	96.642	99.37	0.34	NCBI	Homo sapiens stool	Human GI	USA	North America	MSK.13.24		GCA_013305155.1	PRJNA596270	S8
GCA_013305165	3226316	2889	44.4354	74	Lachnospiraceae	Blautia_A	Blautia_A massiliensis	98.25	1527	Blautia_obeum_ATCC_29174	96.642	99.37	0.32	NCBI	Homo sapiens stool	Human GI	USA	North America	MSK.13.38		GCA_013305165.1	PRJNA596270	S8
GCA_013305035	3398394	3075	44.0705	74	Lachnospiraceae	Blautia_A	Blautia_A massiliensis	98.28	1304	Blautia_luti_DSM_14534	98.023	99.37	0.32	NCBI	Homo sapiens stool	Human GI	USA	North America	MSK.15.19		GCA_013305035.1	PRJNA596270	S8
GCA_013302305	3397686	3074	44.0682	74	Lachnospiraceae	Blautia_A	Blautia_A massiliensis	98.27	715	Blautia_luti_DSM_14534	99.162	99.37	0.32	NCBI	Homo sapiens stool	Human GI	USA	North America	MSK.16.77		GCA_013302305.1	PRJNA596270	S8
GCA_013305055	3438307	3079	44.2117	74	Lachnospiraceae	Blautia_A	Blautia_A massiliensis	98.16	1527	Blautia_obeum_ATCC_29174	95.893	99.37	0.32	NCBI	Homo sapiens stool	Human GI	USA	North America	MSK.16.79		GCA_013305055.1	PRJNA596270	S8
GCA_013305005	3245152	2900	44.2981	74	Lachnospiraceae	Blautia_A	Blautia_A massiliensis	98.19	1527	Blautia_obeum_ATCC_29174	96.504	99.37	0.32	NCBI	Homo sapiens stool	Human GI	USA	North America	MSK.17.18		GCA_013305005.1	PRJNA596270	S8
GCA_013302285	3245436	2894	44.299	74	Lachnospiraceae	Blautia_A	Blautia_A massiliensis	98.19	878	Blautia_luti_DSM_14534	97.959	99.37	0.32	NCBI	Homo sapiens stool	Human GI	USA	North America	MSK.17.60		GCA_013302285.1	PRJNA596270	S8
GCA_013304415	3756316	3447	43.8684	74	Lachnospiraceae	Blautia_A	Blautia_A massiliensis	98.34	1304	Blautia_obeum_ATCC_29174	96.69	99.37	0.32	NCBI	Homo sapiens stool	Human GI	USA	North America	MSK.18.38		GCA_013304415.1	PRJNA596270	S8
GCA_013305045	3225815	2930	44.4827	74	Lachnospiraceae	Blautia_A	Blautia_A massiliensis	98.21	604	Blautia_luti_DSM_14534	99.504	99.37	0.32	NCBI	Homo sapiens stool	Human GI	USA	North America	MSK.19.60		GCA_013305045.1	PRJNA596270	S8
GCA_013301805	3610834	3219	43.8563	74	Lachnospiraceae	Blautia_A	Blautia_A massiliensis	96.19	1527	Blautia_wexlerae_WAL_14507	96.667	99.37	0.32	NCBI	Homo sapiens stool	Human GI	USA	North America	MSK.22.56		GCA_013301805.1	PRJNA596270	S8
GCA_013305025	3611519	3218	43.8532	74	Lachnospiraceae	Blautia_A	Blautia_A massiliensis	96.2	963	Blautia_wexlerae_WAL_14507	96.926	99.37	0.32	NCBI	Homo sapiens stool	Human GI	USA	North America	MSK.22.60		GCA_013305025.1	PRJNA596270	S8
GCA_013304975	3358292	3014	44.3251	74	Lachnospiraceae	Blautia_A	Blautia_A massiliensis	98.3	1527	Blautia_obeum_ATCC_29174	96.642	99.37	0.32	NCBI	Homo sapiens stool	Human GI	USA	North America	MSK.6.6		GCA_013304975.1	PRJNA596270	S8
GCA_900104635	3601258	3426	40.2129	78	Lachnospiraceae	Faecalimonas	Faecalimonas phoceensis	100	1528	Faecalicatena_fissicatena_DSM_3598	95.216	99.37	0.32	NCBI	Human feces	Human GI	France	Europe	Marseille-P3062		GCA_900104635.1	PRJEB16356	0
GCA_900240315	2467620	2298	43.1817	262	Lachnospiraceae	Dorea_B	Dorea_B phocaeensis	100	1529	Faecalicatena_fissicatena_DSM_3598	95.154	94.54	0.29	NCBI	Healthy Homo sapiens stool	Human GI	France	Europe	Marseille-P4003	T	GCA_900240315.1	PRJEB22820	S82
GCA_013304605	2459195	2286	43.5039	262	Lachnospiraceae	Dorea_B	Dorea_B phocaeensis	99.25	1003	Dorea_formicigenerans_ATCC_27755	95.025	94.15	0.29	NCBI	Homo sapiens stool	Human GI	USA	North America	MSK.17.38		GCA_013304605.1	PRJNA596270	S8
GCA_013371765	2462033	2285	43.5069	262	Lachnospiraceae	Dorea_B	Dorea_B phocaeensis	99.27	1003	Dorea_formicigenerans_ATCC_27755	94.925	94.74	0.29	NCBI	Homo sapiens stool	Human GI	USA	North America	MSK.17.11		GCA_013371765.1	PRJNA596270	S8
GCA_900243045	7112672	6103	47.9534	6	Lachnospiraceae	Eisenbergiella	Eisenbergiella porci	96.56	1527	Eisenbergiella_tayi_B086562	95.382	98.28	1.63	NCBI	obese Homo sapiens stool	Human GI	France	Europe	AT11	T	GCA_900243045.1	PRJEB23934	S85
GCA_900240245	3329922	3101	42.494	66	Lachnospiraceae	Lachnoclostridium_A	Lachnoclostridium_A edouardi	100	1526	Robinsoniella_peoriensis_PPC31	95.026	99.37	0.63	NCBI	Homo sapiens stool	Human GI	Saudi Arabia Bedouin	Asia	Marseille-P3397	T	GCA_900240245.1	PRJEB23758	S103
GCA_900120345	3500753	3315	50.6226	281	Lachnospiraceae	Lachnoclostridium_B	Lachnoclostridium_B monacensis	98.08	1531	Faecalicatena_fissicatena_DSM_3598	94.314	97.66	4.19	NCBI	Homo sapiens urine after kidney transplantation	Human other region	France	Europe	Marseille-P3177	T	GCA_900120345.1	PRJEB18024	S104, S105
GCA_000733755	4614834	3931	35.6626	174	Lachnospiraceae	Lachnoclostridium	Lachnoclostridium phytofermentans_A	100	1528	Anaerocolumna_cellulosilytica_SN021	93.011	99.11	2.68	NCBI	switchgrass	Environment	NA	NA	KNHs2131		GCA_000733755.1	PRJNA239497	S106
GCA_000018685	4847594	4077	35.3485	80	Lachnospiraceae	Lachnoclostridium	Lachnoclostridium phytofermentans	100	1528	Anaerocolumna_cellulosilytica_SN021	93.275	99.11	3.36	NCBI	forest soil	Environment	USA	North America	ISDg	T	GCA_000018685.1	PRJNA16184	S107
GCA_000703105	4711470	3994	35.5945	174	Lachnospiraceae	Lachnoclostridium	Lachnoclostridium phytofermentans_A	100	1528	Anaerocolumna_cellulosilytica_SN021	93.011	99.11	3.36	NCBI	switchgrass	Environment	NA	NA	KNHs212		GCA_000703105.1	PRJNA237260	S106
GCA_000702985	4711709	4003	35.5952	174	Lachnospiraceae	Lachnoclostridium	Lachnoclostridium phytofermentans_A	100	1528	Anaerocolumna_cellulosilytica_SN021	93.011	99.11	3.36	NCBI	switchgrass	Environment	NA	NA	KNHs2132		GCA_000702985.1	PRJNA237254	S106
GCA_000210535	3608868	3314	48.1339	76	Lachnospiraceae	Clostridium_Q	Clostridium_Q saccharolyticum_A	98.28	987	Lacrimispora_saccharolytica_DSM_2544	95.562	96.84	0	NCBI	gastrointestinal_tract	Human GI	NA	NA	K10		GCA_000210535.1	PRJEA45855	0
GCA_000144625	4662871	4237	45.0047	81	Lachnospiraceae	Lacrimispora	Lacrimispora saccharolytica	100	1528	Lacrimispora_saccharolytica_DSM_2544	99.933	99.37	0	NCBI	Sewage sludge	Environment	Canada	North America	WM1		GCA_000144625.1	PRJNA42097	0
GCA_001282685	4578554	4180	34.2491	183	Cellulosilyticaceae	Zhenhengia	Zhenhengia massiliensis	100	1523	Cellulosilyticum_ruminicola_H1	92.612	97.99	4.25	NCBI	stool specimen of healthy African infant	Human GI	Niger	Africa	Mt14	T	GCA_001282685.1	PRJEB10271	0
GCA_013300925	2774987	2504	40.3102	78	Lachnospiraceae	Faecalimonas	Faecalimonas phoceensis	98.47	1253	Faecalimonas_umbilicata_EGH7	96.721	99.37	0	NCBI	Homo sapiens stool	Human GI	USA	North America	MSK.23.83		GCA_013300925.1	PRJNA596270	S8
GCA_013300945	2775435	2506	40.3078	78	Lachnospiraceae	Faecalimonas	Faecalimonas phoceensis	98.47	1528	Faecalimonas_umbilicata_EGH7	96.115	99.37	0	NCBI	Homo sapiens stool	Human GI	USA	North America	MSK.23.22		GCA_013300945.1	PRJNA596270	S8
GCA_902167955	3143929	2936	40.257	78	Lachnospiraceae	Faecalimonas	Faecalimonas phoceensis	99.1	1528	Coprococcus_comes_ATCC_27758	96.564	99.37	0.32	NCBI	Homo sapiens stool	Human GI	Bangladeshi	Asia	Clostridium_nexile_TS_8243C_mod2		GCA_902167955.1	PRJEB26419	S51
GCA_000156035	3861016	3721	38.7417	78	Lachnospiraceae	Faecalimonas	Faecalimonas phoceensis	98.55	664	Faecalicatena_fissicatena_DSM_3598	95.166	99.16	1.16	NCBI	healthy Homo sapiens stool	Human GI	NA	NA	DSM 1787	T	GCA_000156035.2	PRJNA28659	0
GCA_015550775	3334383	3103	41.0942	19	Lachnospiraceae	Agathobacter	Agathobacter rectalis	97.34	1529	Agathobacter_rectalis_ATCC_33656	98.22	99.52	0	NCBI	Homo sapiens stool	Human GI	USA	North America	1001271B_150615_F12		GCA_015550775.1	PRJNA637878	S5
GCA_015669665	3334856	3161	41.5613	19	Lachnospiraceae	Agathobacter	Agathobacter rectalis	97.68	1120	Agathobacter_rectalis_ATCC_33656	98.482	99.52	0.72	NCBI	Homo sapiens stool	Human GI	USA	North America	1001283B150210_160208_G9		GCA_015669665.1	PRJNA637878	S5
GCA_015559035	3173434	2940	41.2961	19	Lachnospiraceae	Agathobacter	Agathobacter rectalis	97.54	1529	Agathobacter_rectalis_ATCC_33656	98.357	99.52	0	NCBI	Homo sapiens stool	Human GI	USA	North America	D31t1_170403_H3		GCA_015559035.1	PRJNA637878	S5
GCA_015554585	3741779	3574	41.6237	19	Lachnospiraceae	Agathobacter	Agathobacter rectalis	97.66	1120	Agathobacter_rectalis_ATCC_33656	98.482	99.52	0.72	NCBI	Homo sapiens stool	Human GI	USA	North America	D41t1_190614_G3		GCA_015554585.1	PRJNA637878	S5
GCA_015560015	3335531	3104	41.1647	19	Lachnospiraceae	Agathobacter	Agathobacter rectalis	97.68	1529	Agathobacter_rectalis_ATCC_33656	98.289	99.52	0.24	NCBI	Homo sapiens stool	Human GI	USA	North America	D43t1_170807_G2		GCA_015560015.1	PRJNA637878	S5
GCA_015557515	2882968	2654	41.7946	19	Lachnospiraceae	Agathobacter	Agathobacter rectalis	96.99	1529	Agathobacter_rectalis_ATCC_33656	98.22	99.52	0.72	NCBI	Homo sapiens stool	Human GI	USA	North America	D53t1_180928_G2		GCA_015557515.1	PRJNA637878	S5
GCA_015553565	3284086	3069	41.1933	19	Lachnospiraceae	Agathobacter	Agathobacter rectalis	97.82	1529	Agathobacter_rectalis_ATCC_33656	98.22	99.52	0.24	NCBI	Homo sapiens stool	Human GI	USA	North America	D54t1_190329_G12		GCA_015553565.1	PRJNA637878	S5
GCA_015551295	3464161	3292	41.1704	19	Lachnospiraceae	Agathobacter	Agathobacter rectalis	97.62	1529	Agathobacter_rectalis_ATCC_33656	98.289	99.52	1.45	NCBI	Homo sapiens stool	Human GI	USA	North America	J1101437_171009_H3		GCA_015551295.1	PRJNA637878	S5
GCA_005844305	3334383	3103	41.0942	19	Lachnospiraceae	Agathobacter	Agathobacter rectalis	97.34	1529	Agathobacter_rectalis_ATCC_33656	98.22	99.52	0	NCBI	Homo sapiens stool	Human GI	USA	North America	1001271st1_F12		GCA_005844305.1	PRJNA518912	S6
GCA_009680365	2851270	2657	41.7105	19	Lachnospiraceae	Agathobacter	Agathobacter rectalis	96.73	1529	Agathobacter_rectalis_ATCC_33656	98.289	99.52	0.97	NCBI	Homo sapiens stool	Human GI	USA	North America	BIOML-A1		GCA_009680365.1	PRJNA544527	S7
GCA_009680205	2910224	2716	41.7807	19	Lachnospiraceae	Agathobacter	Agathobacter rectalis	96.64	1529	Agathobacter_rectalis_ATCC_33656	98.289	99.52	1.45	NCBI	Homo sapiens stool	Human GI	USA	North America	BIOML-A10		GCA_009680205.1	PRJNA544527	S7
GCA_009680195	3404866	3218	41.0191	19	Lachnospiraceae	Agathobacter	Agathobacter rectalis	97.52	1529	Agathobacter_rectalis_ATCC_33656	98.22	99.52	0.48	NCBI	Homo sapiens stool	Human GI	USA	North America	BIOML-A11		GCA_009680195.1	PRJNA544527	S7
GCA_009680175	2905998	2717	41.7819	19	Lachnospiraceae	Agathobacter	Agathobacter rectalis	96.62	1529	Agathobacter_rectalis_ATCC_33656	98.152	99.52	1.45	NCBI	Homo sapiens stool	Human GI	USA	North America	BIOML-A12		GCA_009680175.1	PRJNA544527	S7
GCA_009680395	2963432	2791	41.8799	19	Lachnospiraceae	Agathobacter	Agathobacter rectalis	96.65	1529	Agathobacter_rectalis_ATCC_33656	98.22	99.52	1.5	NCBI	Homo sapiens stool	Human GI	USA	North America	BIOML-A2		GCA_009680395.1	PRJNA544527	S7
GCA_009680355	2915642	2719	41.8474	19	Lachnospiraceae	Agathobacter	Agathobacter rectalis	96.65	987	Agathobacter_rectalis_ATCC_33656	98.278	99.52	1.5	NCBI	Homo sapiens stool	Human GI	USA	North America	BIOML-A3		GCA_009680355.1	PRJNA544527	S7
GCA_009680335	2905592	2711	41.7837	19	Lachnospiraceae	Agathobacter	Agathobacter rectalis	96.66	1529	Agathobacter_rectalis_ATCC_33656	98.289	99.52	1.45	NCBI	Homo sapiens stool	Human GI	USA	North America	BIOML-A4		GCA_009680335.1	PRJNA544527	S7
GCA_009680315	2920093	2727	41.7746	19	Lachnospiraceae	Agathobacter	Agathobacter rectalis	96.56	1529	Agathobacter_rectalis_ATCC_33656	98.289	99.52	1.45	NCBI	Homo sapiens stool	Human GI	USA	North America	BIOML-A5		GCA_009680315.1	PRJNA544527	S7
GCA_009680275	2918017	2721	41.8351	19	Lachnospiraceae	Agathobacter	Agathobacter rectalis	96.7	1529	Agathobacter_rectalis_ATCC_33656	98.152	99.52	1.5	NCBI	Homo sapiens stool	Human GI	USA	North America	BIOML-A6		GCA_009680275.1	PRJNA544527	S7
GCA_009680285	2905560	2706	41.8718	19	Lachnospiraceae	Agathobacter	Agathobacter rectalis	96.77	1529	Agathobacter_rectalis_ATCC_33656	98.084	99.52	1.5	NCBI	Homo sapiens stool	Human GI	USA	North America	BIOML-A7		GCA_009680285.1	PRJNA544527	S7
GCA_009680245	2903650	2715	41.784	19	Lachnospiraceae	Agathobacter	Agathobacter rectalis	96.7	1529	Agathobacter_rectalis_ATCC_33656	98.289	99.52	1.45	NCBI	Homo sapiens stool	Human GI	USA	North America	BIOML-A8		GCA_009680245.1	PRJNA544527	S7
GCA_009680235	2960279	2784	41.8847	19	Lachnospiraceae	Agathobacter	Agathobacter rectalis	96.74	1529	Agathobacter_rectalis_ATCC_33656	98.289	99.52	1.5	NCBI	Homo sapiens stool	Human GI	USA	North America	BIOML-A9		GCA_009680235.1	PRJNA544527	S7
GCA_013304035	2931859	2741	42.1351	19	Lachnospiraceae	Agathobacter	Agathobacter rectalis	96.91	915	Agathobacter_rectalis_ATCC_33656	98.579	99.52	0.97	NCBI	Homo sapiens stool	Human GI	USA	North America	MSK.13.47		GCA_013304035.1	PRJNA596270	S8
GCA_013304025	2922908	2726	42.1582	19	Lachnospiraceae	Agathobacter	Agathobacter rectalis	96.98	1529	Agathobacter_rectalis_ATCC_33656	98.289	99.52	0.97	NCBI	Homo sapiens stool	Human GI	USA	North America	MSK.13.48		GCA_013304025.1	PRJNA596270	S8
GCA_013303995	3015203	2818	42.0379	19	Lachnospiraceae	Agathobacter	Agathobacter rectalis	96.79	773	Agathobacter_rectalis_ATCC_33656	98.318	99.52	0.97	NCBI	Homo sapiens stool	Human GI	USA	North America	MSK.13.50		GCA_013303995.1	PRJNA596270	S8
GCA_013303965	2912950	2726	42.17	19	Lachnospiraceae	Agathobacter	Agathobacter rectalis	96.95	1125	Agathobacter_rectalis_ATCC_33656	98.392	99.52	0.97	NCBI	Homo sapiens stool	Human GI	USA	North America	MSK.13.59		GCA_013303965.1	PRJNA596270	S8
GCA_013300775	2944558	2703	41.5581	19	Lachnospiraceae	Agathobacter	Agathobacter rectalis	97.17	1529	Agathobacter_rectalis_ATCC_33656	98.357	99.52	0.24	NCBI	Homo sapiens stool	Human GI	USA	North America	MSK.16.22		GCA_013300775.1	PRJNA596270	S8
GCA_013299805	2943255	2705	41.5598	19	Lachnospiraceae	Agathobacter	Agathobacter rectalis	97.14	1529	Agathobacter_rectalis_ATCC_33656	98.357	99.52	0.24	NCBI	Homo sapiens stool	Human GI	USA	North America	MSK.16.45		GCA_013299805.1	PRJNA596270	S8
GCA_013300655	3268205	3078	41.208	19	Lachnospiraceae	Agathobacter	Agathobacter rectalis	97.64	1529	Agathobacter_rectalis_ATCC_33656	98.289	99.52	0.97	NCBI	Homo sapiens stool	Human GI	USA	North America	MSK.17.13		GCA_013300655.1	PRJNA596270	S8
GCA_013300675	3267207	3071	41.2081	19	Lachnospiraceae	Agathobacter	Agathobacter rectalis	97.64	1529	Agathobacter_rectalis_ATCC_33656	98.289	99.52	0.97	NCBI	Homo sapiens stool	Human GI	USA	North America	MSK.17.19		GCA_013300675.1	PRJNA596270	S8
GCA_013300625	3267848	3076	41.2123	19	Lachnospiraceae	Agathobacter	Agathobacter rectalis	97.68	1529	Agathobacter_rectalis_ATCC_33656	98.289	99.52	0.97	NCBI	Homo sapiens stool	Human GI	USA	North America	MSK.17.3		GCA_013300625.1	PRJNA596270	S8
GCA_013300555	3268355	3077	41.2076	19	Lachnospiraceae	Agathobacter	Agathobacter rectalis	97.63	1529	Agathobacter_rectalis_ATCC_33656	98.289	99.52	0.97	NCBI	Homo sapiens stool	Human GI	USA	North America	MSK.17.42		GCA_013300555.1	PRJNA596270	S8
GCA_013299675	3298386	3084	41.6141	19	Lachnospiraceae	Agathobacter	Agathobacter rectalis	97.65	1529	Agathobacter_rectalis_ATCC_33656	98.289	99.52	0.72	NCBI	Homo sapiens stool	Human GI	USA	North America	MSK.17.52		GCA_013299675.1	PRJNA596270	S8
GCA_013300575	3358603	3186	41.5954	19	Lachnospiraceae	Agathobacter	Agathobacter rectalis	97.64	1529	Agathobacter_rectalis_ATCC_33656	98.289	99.52	1.45	NCBI	Homo sapiens stool	Human GI	USA	North America	MSK.17.57		GCA_013300575.1	PRJNA596270	S8
GCA_013299655	3207071	2977	41.2199	19	Lachnospiraceae	Agathobacter	Agathobacter rectalis	97.68	1529	Agathobacter_rectalis_ATCC_33656	98.289	99.52	0.24	NCBI	Homo sapiens stool	Human GI	USA	North America	MSK.17.70		GCA_013299655.1	PRJNA596270	S8
GCA_013299645	3206682	2975	41.2204	19	Lachnospiraceae	Agathobacter	Agathobacter rectalis	97.67	1529	Agathobacter_rectalis_ATCC_33656	98.289	99.52	0.24	NCBI	Homo sapiens stool	Human GI	USA	North America	MSK.17.78		GCA_013299645.1	PRJNA596270	S8
GCA_013300505	3268933	3077	41.207	19	Lachnospiraceae	Agathobacter	Agathobacter rectalis	97.64	1529	Agathobacter_rectalis_ATCC_33656	98.289	99.52	0.97	NCBI	Homo sapiens stool	Human GI	USA	North America	MSK.17.79		GCA_013300505.1	PRJNA596270	S8
GCA_013303905	3574933	3310	41.1714	19	Lachnospiraceae	Agathobacter	Agathobacter rectalis	97.56	985	Agathobacter_rectalis_ATCC_33656	98.146	99.52	0.72	NCBI	Homo sapiens stool	Human GI	USA	North America	MSK.22.12		GCA_013303905.1	PRJNA596270	S8
GCA_013303875	3586927	3322	41.1512	19	Lachnospiraceae	Agathobacter	Agathobacter rectalis	97.57	1529	Agathobacter_rectalis_ATCC_33656	98.152	99.52	0.72	NCBI	Homo sapiens stool	Human GI	USA	North America	MSK.22.19		GCA_013303875.1	PRJNA596270	S8
GCA_013303885	3584310	3312	41.1515	19	Lachnospiraceae	Agathobacter	Agathobacter rectalis	97.57	1064	Agathobacter_rectalis_ATCC_33656	98.092	99.52	0.72	NCBI	Homo sapiens stool	Human GI	USA	North America	MSK.22.23		GCA_013303885.1	PRJNA596270	S8
GCA_013303865	3586042	3316	41.1514	19	Lachnospiraceae	Agathobacter	Agathobacter rectalis	97.56	1529	Agathobacter_rectalis_ATCC_33656	98.152	99.52	0.72	NCBI	Homo sapiens stool	Human GI	USA	North America	MSK.22.28		GCA_013303865.1	PRJNA596270	S8
GCA_013303945	3575657	3313	41.1718	19	Lachnospiraceae	Agathobacter	Agathobacter rectalis	97.57	1529	Agathobacter_rectalis_ATCC_33656	98.152	99.52	0.72	NCBI	Homo sapiens stool	Human GI	USA	North America	MSK.22.39		GCA_013303945.1	PRJNA596270	S8
GCA_013303785	3584911	3320	41.1505	19	Lachnospiraceae	Agathobacter	Agathobacter rectalis	97.6	1529	Agathobacter_rectalis_ATCC_33656	98.152	99.52	0.72	NCBI	Homo sapiens stool	Human GI	USA	North America	MSK.22.51		GCA_013303785.1	PRJNA596270	S8
GCA_013303775	2993091	2842	42.2932	19	Lachnospiraceae	Agathobacter	Agathobacter rectalis	97.08	989	Agathobacter_rectalis_ATCC_33656	98.281	99.52	0.97	NCBI	Homo sapiens stool	Human GI	USA	North America	MSK.9.13		GCA_013303775.1	PRJNA596270	S8
GCA_013303845	3057859	2910	42.1073	19	Lachnospiraceae	Agathobacter	Agathobacter rectalis	97.02	559	Agathobacter_rectalis_ATCC_33656	98.39	99.52	0.97	NCBI	Homo sapiens stool	Human GI	USA	North America	MSK.9.15		GCA_013303845.1	PRJNA596270	S8
GCA_001404855	3269709	3062	40.9402	19	Lachnospiraceae	Agathobacter	Agathobacter rectalis	97.73	1529	Agathobacter_rectalis_ATCC_33656	98.22	98.55	0	NCBI	Healthy Homo sapiens stool	Human GI	UK	Europe	2789STDY5608860		GCA_001404855.1	PRJEB10915	S9
GCA_001405295	3055109	2850	41.5628	19	Lachnospiraceae	Agathobacter	Agathobacter rectalis	96.71	1529	Agathobacter_rectalis_ATCC_33656	98.289	97.83	0.72	NCBI	Healthy Homo sapiens stool	Human GI	UK	Europe	2789STDY5834884		GCA_001405295.1	PRJEB10915	S9
GCA_001406375	3703787	3512	41.2959	19	Lachnospiraceae	Agathobacter	Agathobacter rectalis	97.66	1529	Agathobacter_rectalis_ATCC_33656	98.289	99.52	0.72	NCBI	Healthy Homo sapiens stool	Human GI	UK	Europe	2789STDY5834968		GCA_001406375.1	PRJEB10915	S9
GCA_000020605	3449685	3270	41.4812	19	Lachnospiraceae	Agathobacter	Agathobacter rectalis	100	1529	Agathobacter_rectalis_ATCC_33656	98.357	99.28	0	NCBI	human faeces	Human GI	France	Europe	ATCC 33656		GCA_000020605.1	PRJNA29071	S4
GCA_000209935	3259030	3107	40.3475	19	Lachnospiraceae	Agathobacter	Agathobacter rectalis	97.77	1529	Agathobacter_rectalis_ATCC_33656	98.289	99.28	1.21	NCBI	human adult faeces	Human GI	United Kingdom of Great Britain and Northern Ireland Aberdeen, Scotland	Europe	DSM 17629		GCA_000209935.1	PRJNA39159	0
GCA_008122485	3321944	3146	41.2509	19	Lachnospiraceae	Agathobacter	Agathobacter rectalis	97.59	1529	Agathobacter_rectalis_ATCC_33656	98.357	99.52	0	NCBI	Homo sapiens stool	Human GI	UK	Europe	L2-21		GCA_008122485.1	PRJNA561297	0
GCA_000209955	3566572	3455	39.1047	19	Lachnospiraceae	Agathobacter	Agathobacter rectalis	97.6	1529	Agathobacter_rectalis_ATCC_33656	98.289	99.52	2.58	NCBI	human gastrointestinal tract	Human GI	United Kingdom	Europe	M104/1		GCA_000209955.1	PRJNA39161	0
GCA_018784685	2931375	2754	41.8862	19	Lachnospiraceae	Agathobacter	Agathobacter rectalis	96.85	990	Agathobacter_rectalis_ATCC_33656	98.283	99.52	0.97	NCBI	Homo sapiens stool	Human GI	Ireland	Europe	MCC552		GCA_018784685.1	PRJNA548918	0
GCA_018784725	3709236	3517	41.4735	19	Lachnospiraceae	Agathobacter	Agathobacter rectalis	97.38	1529	Agathobacter_rectalis_ATCC_33656	98.289	99.52	0.72	NCBI	Homo sapiens stool	Human GI	Ireland	Europe	MCC553		GCA_018784725.1	PRJNA548918	0
GCA_003122495	3345225	3186	41.3357	19	Lachnospiraceae	Agathobacter	Agathobacter rectalis	96.99	1429	Agathobacter_rectalis_ATCC_33656	98.31	99.52	0.54	NCBI	Homo sapiens stool	Human GI	China	Asia	R22		GCA_003122495.1	PRJNA260496	0
GCA_001406835	3045135	2866	41.8367	19	Lachnospiraceae	Agathobacter	Agathobacter rectalis	96.63	922	Agathobacter_rectalis_ATCC_33656	98.244	99.52	0	NCBI	human gastrointestinal tract	Human GI	United Kingdom	Europe	T1-815		GCA_001406835.1	PRJEB9320	0
GCA_008123415	3114555	2926	41.8467	19	Lachnospiraceae	Agathobacter	Agathobacter rectalis	96.81	1529	Agathobacter_rectalis_ATCC_33656	98.289	99.52	1.26	NCBI	Homo sapiens stool	Human GI	UK	Europe	T3WBe13		GCA_008123415.1	PRJNA561297	0
GCA_014218355	5621910	4904	38.3084	266	Lachnospiraceae	Anaerocolumna	Anaerocolumna chitinilytica	100	1531	Anaerocolumna_xylanovorans_HESP1	95.514	99.11	3.02	NCBI	anoxic soil	Environment	Japan	Asia	CTTW		GCA_014218355.1	PRJDB9874	0
GCA_014290175	3299248	3133	50.3753	270	Lachnospiraceae	Merdisoma	Merdisoma sp014290175	100	1304	Lacrimispora_saccharolytica_DSM_2544	95.279	99.37	0.63	NCBI	Homo sapiens stool	Human GI	China	Asia	NSJ-68		GCA_014290175.1	PRJNA656402	S24
GCA_001940315	2447984	2371	36.6872	198	Lachnospiraceae	Anaerostipes	Anaerostipes faecalis	99.18	1529	Anaerostipes_hadrus_DSM_3319	96.382	99.33	3.69	NCBI	Sus scrofa domesticus stool	Animal other region	USA	North America	494a		GCA_001940315.1	PRJNA341691	0
GCA_001940245	2798165	2609	40.0741	197	Lachnospiraceae	Fimousia	Fimousia sp001940245	100	1527	Anaerostipes_hadrus_DSM_3319	94.536	98.99	2.68	NCBI	Sus scrofa domesticus stool	Animal other region	USA	North America	992a		GCA_001940245.1	PRJNA341691	0
GCA_002270485	3326797	3345	43.4961	10	Lachnospiraceae	Anaerostipes	Anaerostipes hominis	100	1531	Anaerostipes_caccae_L1-92	97.388	99.33	4.05	NCBI	Homo sapiens stool	Human GI	South Korea	Asia	BG01		GCA_002270485.1	PRJNA397540	0
GCA_018223505	2796041	2773	36.5519	188	Lachnospiraceae	Anaerostipes	Anaerostipes hadrus_A	98.81	NA	NA	NA	99.33	2.01	NCBI	human faeces	Human GI	France	Europe	Marseille-Q3525		GCA_018223505.1	PRJNA719325	0
GCA_014290215	3449739	3489	43.4099	10	Lachnospiraceae	Anaerostipes	Anaerostipes hominis	99.99	1531	Anaerostipes_caccae_L1-92	97.388	99.33	4.05	NCBI	Homo sapiens stool	Human GI	China	Asia	NSJ-7		GCA_014290215.1	PRJNA656402	S24
GCA_015668165	3790568	3396	41.4111	2	Lachnospiraceae	Blautia_A	Blautia_A wexlerae	96.71	1527	Blautia_wexlerae_WAL_14507	99.026	98.73	0.63	NCBI	Homo sapiens stool	Human GI	USA	North America	1001283B150304_161114_C9		GCA_015668165.1	PRJNA637878	S5
GCA_014297355	3481912	3235	42.3633	98	Lachnospiraceae	Blautia_A	Blautia_A intestinalis	100	1423	Blautia_obeum_ATCC_29174	98.125	99.37	0	NCBI	Homo sapiens stool	Human GI	China	Asia	2744		GCA_014297355.1	PRJNA656402	S24
GCA_004167315	3616539	3309	44.0619	74	Lachnospiraceae	Blautia_A	Blautia_A massiliensis	98.23	1304	Blautia_obeum_ATCC_29174	97.006	99.37	0.47	NCBI	Homo sapiens stool	Human GI	USA	North America	aa_0143		GCA_004167315.1	PRJNA496358	S55
GCA_002159835	3938978	3827	45.0336	201	Lachnospiraceae	Blautia_A	Blautia_A avistercoris	100	1528	Blautia_schinkii_Bie_41	92.862	99.37	0.95	NCBI	Healthy gallus gallus caeca	Animal other region	Czech Republic	Europe	An249		GCA_002159835.1	PRJNA377666	S34
GCA_002161645	3820310	3567	44.6043	210	Lachnospiraceae	Blautia	Blautia ornithocaccae	98.09	661	Blautia_coccoides_JCM_1395	95.86	99.36	0	NCBI	Healthy gallus gallus caeca	Animal other region	Czech Republic	Europe	An46		GCA_002161645.1	PRJNA377666	S34
GCA_002161285	4316415	4054	44.5491	210	Lachnospiraceae	Blautia	Blautia ornithocaccae	100	1309	Blautia_coccoides_JCM_1395	95.533	99.36	0	NCBI	Healthy gallus gallus caeca	Animal other region	Czech Republic	Europe	An81		GCA_002161285.1	PRJNA377666	S34
GCA_003184505	4097535	3754	43.9525	74	Lachnospiraceae	Blautia_A	Blautia_A massiliensis	97.98	NA	NA	NA	99.37	0.97	NCBI	Homo sapiens stool	Human GI	China	Asia	BCRC 81119		GCA_003184505.1	PRJNA473893	0
GCA_009883055	3524287	3252	43.0181	248	Lachnospiraceae	Blautia_A	Blautia_A sp900548245	100	1527	Blautia_obeum_ATCC_29174	98.01	99.37	0	NCBI	Homo sapiens stool	Human GI	USA	North America	BIOML-A1		GCA_009883055.1	PRJNA544527	S7
GCA_014287535	3877012	3510	44.7409	59	Lachnospiraceae	Blautia_A	Blautia_A sp900066145	98.72	NA	NA	NA	96.2	0	NCBI	Homo sapiens stool	Human GI	China	Asia	BX17		GCA_014287535.1	PRJNA656402	S24
GCA_014297345	3483423	3129	44.1821	221	Lachnospiraceae	Oliverpabstia	Oliverpabstia intestinalis	97.04	953	Blautia_faecicola_KGMB01111	98.323	99.37	1.48	NCBI	Homo sapiens stool	Human GI	China	Asia	BX19		GCA_014297345.1	PRJNA656402	S24
GCA_000466565	3568274	3268	44.1018	74	Lachnospiraceae	Blautia_A	Blautia_A massiliensis	98.23	637	Blautia_luti_DSM_14534	99.674	99.37	0.32	NCBI	human feces	Human GI	USA	North America	KLE 1732		GCA_000466565.1	PRJNA173639	0
GCA_015159595	3518434	3167	42.0993	282	Lachnospiraceae	Novisyntrophococcus	Novisyntrophococcus liquoris	100	1531	Blautia_faecicola_KGMB01111	91.997	96.2	0	NCBI	mud in a fermentation cellar used for the production of Chinese strong-flavoured liquor	Environment	China	Asia	LZLJ-3		GCA_015159595.1	PRJNA668642	0
GCA_014287855	2837489	2605	29.4718	273	Clostridiaceae	Clostridium	Clostridium sp001916075	99.99	1528	Blautia_wexlerae_WAL_14507	97.429	99.17	0.97	NCBI	Homo sapiens stool	Human GI	China	Asia	M16		GCA_014287855.1	PRJNA656402	S24
GCA_014297245	3618389	3262	42.0097	1	Lachnospiraceae	Blautia_A	Blautia_A sp000285855	97.82	1422	Blautia_wexlerae_WAL_14507	97.118	99.37	0	NCBI	Homo sapiens stool	Human GI	China	Asia	M29		GCA_014297245.1	PRJNA656402	S24
GCA_900078295	3590502	3196	41.5212	2	Lachnospiraceae	Blautia_A	Blautia_A wexlerae	97.25	1527	Blautia_wexlerae_WAL_14507	98.331	99.37	0	NCBI	human feces	Human GI	France	Europe	Marseille-P2398		GCA_900078295.2	PRJEB13136	0
GCA_900120195	3305312	3059	42.4709	327	Lachnospiraceae	Blautia_A	Blautia_A sp900120195	100	1527	Blautia_obeum_ATCC_29174	98.147	99.37	1.58	NCBI	human feces	Human GI	France	Europe	Marseille-P3087		GCA_900120195.1	PRJEB18016	0
GCA_900120295	2944284	2798	38.03	328	Lachnospiraceae	Blautia	Blautia sp900120295	100	1528	Blautia_coccoides_JCM_1395	95.177	99.36	0	NCBI	human feces	Human GI	France	Europe	Marseille-P3201		GCA_900120295.1	PRJEB18018	0
GCA_013317245	3708796	3295	43.8651	73	Lachnospiraceae	Blautia_A	Blautia_A sp900066335	98.56	1248	Blautia_schinkii_Bie_41	96.01	99.37	0.32	NCBI	Homo sapiens stool	Human GI	USA	North America	MSK.20.85		GCA_013317245.1	PRJNA596270	S8
GCA_013317255	3655702	3267	43.8746	57	Lachnospiraceae	Blautia_A	Blautia_A sp900066205	98.9	1267	Blautia_obeum_ATCC_29174	96.594	99.37	0.43	NCBI	Homo sapiens stool	Human GI	USA	North America	MSK.21.1		GCA_013317255.1	PRJNA596270	S8
GCA_014287615	6189697	5542	46.6848	64	Lachnospiraceae	Blautia	Blautia sp001304935	99.84	1424	Blautia_coccoides_JCM_1395	98.776	99.36	0	NCBI	Homo sapiens stool	Human GI	China	Asia	NSJ-34		GCA_014287615.1	PRJNA656402	S24
GCA_005848555	3731576	3325	44.0833	74	Lachnospiraceae	Blautia_A	Blautia_A massiliensis	96.32	1527	Blautia_obeum_ATCC_29174	95.483	99.37	0.32	NCBI	Homo sapiens stool	Human GI	South Korea	Asia	SC05B48		GCA_005848555.1	PRJNA523445	0
GCA_900101315	3698061	3334	43.8204	74	Lachnospiraceae	Blautia_A	Blautia_A massiliensis	98.13	NA	NA	NA	99.37	0.32	NCBI	Cow rumen	Animal rumen	USA	North America	SF-50		GCA_900101315.1	PRJEB15736	S61
GCA_003011855	3411519	3015	44.067	221	Lachnospiraceae	Oliverpabstia	Oliverpabstia intestinalis	97.5	1442	Blautia_faecicola_KGMB01111	98.198	99.37	1.27	NCBI	human feces	Human GI	USA	North America	SG-772		GCA_003011855.2	PRJNA436995	0
GCA_001689125	5128746	4709	45.7006	192	Lachnospiraceae	Blautia	Blautia pseudococcoides	100	1530	Blautia_coccoides_JCM_1395	97.656	99.36	1.91	NCBI	Mus musculus	Animal other region	Switzerland	Europe	YL58		GCA_001689125.2	PRJNA317592	0
GCA_900066085	3932802	3568	43.6486	57	Lachnospiraceae	Blautia_A	Blautia_A sp900066205	98.05	1527	Blautia_obeum_ATCC_29174	95.893	99.37	0.32	NCBI	Healthy Homo sapiens stool	Human GI	UK	Europe	2789STDY5608796		GCA_900066085.1	PRJEB10915	S9
GCA_900066145	4018316	3639	44.3576	59	Lachnospiraceae	Blautia_A	Blautia_A sp900066145	98.99	1306	Blautia_faecis_M25	98.162	99.37	0.32	NCBI	Healthy Homo sapiens stool	Human GI	UK	Europe	2789STDY5608836		GCA_900066145.1	PRJEB10915	S9
GCA_900066165	4244511	3770	42.7194	3	Lachnospiraceae	Blautia_A	Blautia_A faecis	97.38	1527	Blautia_obeum_ATCC_29174	96.299	99.37	0	NCBI	Healthy Homo sapiens stool	Human GI	UK	Europe	2789STDY5608844		GCA_900066165.1	PRJEB10915	S9
GCA_900066205	3671861	3298	43.8815	57	Lachnospiraceae	Blautia_A	Blautia_A sp900066205	97.81	1528	Blautia_obeum_ATCC_29174	95.349	99.37	0.32	NCBI	Healthy Homo sapiens stool	Human GI	UK	Europe	2789STDY5608848		GCA_900066205.1	PRJEB10915	S9
GCA_900066325	3364711	3047	44.4321	74	Lachnospiraceae	Blautia_A	Blautia_A massiliensis	98.37	879	Blautia_luti_DSM_14534	99.182	99.37	0.32	NCBI	Healthy Homo sapiens stool	Human GI	UK	Europe	2789STDY5608879		GCA_900066325.1	PRJEB10915	S9
GCA_900066335	3554770	3165	44.0096	73	Lachnospiraceae	Blautia_A	Blautia_A sp900066335	98.73	1527	Blautia_obeum_ATCC_29174	95.89	99.37	0.32	NCBI	Healthy Homo sapiens stool	Human GI	UK	Europe	2789STDY5608880		GCA_900066335.1	PRJEB10915	S9
GCA_900066505	3884358	3563	43.0492	260	Lachnospiraceae	Blautia_A	Blautia_A sp900066505	98.08	1528	Blautia_schinkii_Bie_41	95.081	98.73	1.27	NCBI	Healthy Homo sapiens stool	Human GI	UK	Europe	2789STDY5834862		GCA_900066505.1	PRJEB10915	S9
GCA_900638755	3779343	3530	44.2081	74	Lachnospiraceae	Blautia_A	Blautia_A massiliensis	98.13	1527	Blautia_obeum_ATCC_29174	96.025	99.37	1.01	NCBI	Healthy Homo sapiens stool	Human GI	UK	Europe	2789STDY5834912		GCA_900638755.1	PRJEB10915	S9
GCA_900066745	3925480	3503	43.7363	221	Lachnospiraceae	Oliverpabstia	Oliverpabstia intestinalis	97.52	1531	Blautia_faecicola_KGMB01111	98.303	99.37	1.27	NCBI	Healthy Homo sapiens stool	Human GI	UK	Europe	2789STDY5834917		GCA_900066745.1	PRJEB10915	S9
GCA_900066965	4353230	3838	42.5777	3	Lachnospiraceae	Blautia_A	Blautia_A faecis	97.52	644	Blautia_faecis_M25	99.845	98.73	0	NCBI	Healthy Homo sapiens stool	Human GI	UK	Europe	2789STDY5834958		GCA_900066965.1	PRJEB10915	S9
GCA_018785655	3977155	3627	43.693	57	Lachnospiraceae	Blautia_A	Blautia_A sp900066205	98.77	760	Blautia_luti_DSM_14534	98.425	99.37	0.32	NCBI	Homo sapiens stool	Human GI	Ireland	Europe	MCC269		GCA_018785655.1	PRJNA548918	0
GCA_018785605	2835738	2492	45.0623	74	Lachnospiraceae	Blautia_A	Blautia_A massiliensis	98.37	693	Blautia_luti_DSM_14534	99.135	98.73	0.32	NCBI	Homo sapiens stool	Human GI	Ireland	Europe	MCC270		GCA_018785605.1	PRJNA548918	0
GCA_018785565	3811630	3447	43.772	73	Lachnospiraceae	Blautia_A	Blautia_A sp900066335	98.44	694	Blautia_luti_DSM_14534	98.851	99.37	0.46	NCBI	Homo sapiens stool	Human GI	Ireland	Europe	MCC283		GCA_018785565.1	PRJNA548918	0
GCA_018785585	4139771	3764	43.7258	221	Lachnospiraceae	Oliverpabstia	Oliverpabstia intestinalis	97.44	1401	Blautia_faecicola_KGMB01111	98.715	98.73	2.59	NCBI	Homo sapiens stool	Human GI	Ireland	Europe	MCC289		GCA_018785585.1	PRJNA548918	0
GCA_000686965	3707392	3375	40.5781	140	Lachnospiraceae	Butyrivibrio	Butyrivibrio hungatei_A	98.32	NA	NA	NA	99.57	0.77	NCBI	Cow rumen	Animal rumen	NZ	NA	AE2005		GCA_000686965.1	PRJNA243945	S61
GCA_000686065	3464030	3272	40.9535	140	Lachnospiraceae	Butyrivibrio	Butyrivibrio hungatei_A	98.53	1540	Butyrivibrio_hungatei_JK_615	98.647	98.77	0.4	NCBI	Cow rumen	Animal rumen	NZ	NA	AE3003		GCA_000686065.1	PRJNA239505	S61
GCA_000424585	3812603	3146	44.0006	143	Lachnospiraceae	Butyrivibrio	Butyrivibrio sp000424585	100	NA	NA	NA	99.58	0	NCBI	Cow rumen	Animal rumen	NZ	NA	MC2013		GCA_000424585.1	PRJNA185729	S61
GCA_000424545	3870478	3273	35.5001	142	Lachnospiraceae	Butyrivibrio	Butyrivibrio sp000424545	100	NA	NA	NA	99.58	0	NCBI	Cow rumen	Animal rumen	NZ	NA	NC3005		GCA_000424545.1	PRJNA185727	S61
GCA_000420865	3888106	3439	43.3663	119	Lachnospiraceae	Butyrivibrio	Butyrivibrio sp000420865	100	1063	Butyrivibrio_proteoclasticus_B316	97.706	99.57	0	NCBI	Cow rumen	Animal rumen	NZ	NA	XPD2006		GCA_000420865.1	PRJNA185683	S61
GCA_000423965	4016157	3529	43.6283	126	Lachnospiraceae	Butyrivibrio	Butyrivibrio sp000421405	95.13	1063	Butyrivibrio_proteoclasticus_B316	97.706	99.57	0	NCBI	Cow rumen	Animal rumen	NZ	NA	VCB2001		GCA_000423965.1	PRJNA185682	S61
GCA_000424525	3794795	3253	43.7965	126	Lachnospiraceae	Butyrivibrio	Butyrivibrio sp000421405	97.6	450	Butyrivibrio_proteoclasticus_B316	94.196	99.57	0	NCBI	Cow rumen	Animal rumen	NZ	NA	FCS006		GCA_000424525.1	PRJNA185726	S61
GCA_000421405	4000398	3528	43.6127	126	Lachnospiraceae	Butyrivibrio	Butyrivibrio sp000421405	100	1316	Butyrivibrio_proteoclasticus_B316	97.229	99.57	0	NCBI	Cow rumen	Animal rumen	NZ	NA	NC2007		GCA_000421405.1	PRJNA185725	S61
GCA_000420845	4218197	3480	44.4295	118	Lachnospiraceae	Butyrivibrio	Butyrivibrio sp000420845	100	NA	NA	NA	99.96	0	NCBI	Cow rumen	Animal rumen	NZ	NA	AE3009		GCA_000420845.1	PRJNA185681	S61
GCA_000423945	4438133	3926	41.7268	128	Lachnospiraceae	Butyrivibrio	Butyrivibrio sp000423945	100	1265	Butyrivibrio_hungatei_JK_615	97.249	99.58	0	NCBI	Cow rumen	Animal rumen	NZ	NA	XPD2002		GCA_000423945.1	PRJNA185680	S61
GCA_000424165	4145676	3545	41.44	132	Lachnospiraceae	Butyrivibrio	Butyrivibrio sp000424285	97.82	1062	Butyrivibrio_proteoclasticus_B316	97.321	99.58	0	NCBI	Cow rumen	Animal rumen	NZ	NA	AE3006		GCA_000424165.1	PRJNA185696	S61
GCA_000424285	4176999	3606	41.3131	132	Lachnospiraceae	Butyrivibrio	Butyrivibrio sp000424285	100	1540	Butyrivibrio_proteoclasticus_B316	96.053	99.58	0	NCBI	Cow rumen	Animal rumen	NZ	NA	MB2005		GCA_000424285.1	PRJNA185703	S61
GCA_000424145	5123313	4625	40.0841	131	Lachnospiraceae	Butyrivibrio	Butyrivibrio sp000424145	100	NA	NA	NA	99.58	0	NCBI	Cow rumen	Animal rumen	NZ	NA	AC2005		GCA_000424145.1	PRJNA185695	S61
GCA_000424385	4587408	3964	39.5547	138	Lachnospiraceae	Butyrivibrio	Butyrivibrio sp000424385	100	NA	NA	NA	99.58	0	NCBI	Cow rumen	Animal rumen	NZ	NA	LC3010		GCA_000424385.1	PRJNA185715	S61
GCA_000424125	4573762	4045	41.6516	128	Lachnospiraceae	Butyrivibrio	Butyrivibrio sp000423945	98.5	1048	Butyrivibrio_hungatei_JK_615	97.233	99.58	0.21	NCBI	Cow rumen	Animal rumen	NZ	NA	FC2001		GCA_000424125.1	PRJNA185694	S61
GCA_000424265	4250723	3666	41.4311	133	Lachnospiraceae	Butyrivibrio	Butyrivibrio sp000424265	100	1063	Butyrivibrio_proteoclasticus_B316	97.323	99.58	0	NCBI	Cow rumen	Animal rumen	NZ	NA	WCD3002		GCA_000424265.1	PRJNA185701	S61
GCA_000423925	4699139	3976	41.1396	127	Lachnospiraceae	Butyrivibrio	Butyrivibrio sp000423925	100	985	Butyrivibrio_hungatei_JK_615	97.594	99.58	0	NCBI	Cow rumen	Animal rumen	NZ	NA	VCD2006		GCA_000423925.1	PRJNA185679	S61
GCA_000420905	4316529	3823	41.8856	120	Lachnospiraceae	Butyrivibrio	Butyrivibrio sp900104155	96.65	NA	NA	NA	99.58	0	NCBI	Cow rumen	Animal rumen	NZ	NA	AD3002		GCA_000420905.1	PRJNA185689	S61
GCA_000424485	4275672	3795	41.9437	120	Lachnospiraceae	Butyrivibrio	Butyrivibrio sp900104155	96.56	435	Butyrivibrio_proteoclasticus_B316	94.213	99.58	0	NCBI	Cow rumen	Animal rumen	NZ	NA	WCD2001		GCA_000424485.1	PRJNA185723	S61
GCA_000703165	4470907	3947	39.6032	177	Lachnospiraceae	Butyrivibrio	Butyrivibrio sp000703165	100	1540	Butyrivibrio_proteoclasticus_B316	94.941	99.58	0	NCBI	Cow rumen	Animal rumen	NZ	NA	AE3004		GCA_000703165.1	PRJNA239125	S61
GCA_000420945	3947728	3378	41.0895	122	Lachnospiraceae	Butyrivibrio	Butyrivibrio sp000420945	100	NA	NA	NA	99.96	0	NCBI	Cow rumen	Animal rumen	NZ	NA	VCB2006		GCA_000420945.1	PRJNA185706	S61
GCA_000420825	3711555	3169	39.8503	117	Lachnospiraceae	Butyrivibrio	Butyrivibrio sp000420825	100	NA	NA	NA	99.96	0	NCBI	Cow rumen	Animal rumen	NZ	NA	AE2015		GCA_000420825.1	PRJNA185678	S61
GCA_000424505	3909339	3324	40.5011	141	Lachnospiraceae	Butyrivibrio	Butyrivibrio sp900102515	95.65	NA	NA	NA	99.96	0.1	NCBI	Cow rumen	Animal rumen	NZ	NA	XBB1001		GCA_000424505.1	PRJNA185724	S61
GCA_000621565	3715149	3407	40.577	148	Lachnospiraceae	Butyrivibrio	Butyrivibrio sp000621565	100	1107	Butyrivibrio_hungatei_JK_615	98.704	99.43	1.52	NCBI	Cow rumen	Animal rumen	NZ	NA	LB2008		GCA_000621565.1	PRJNA223048	S61
GCA_000621605	4361814	3569	44.4033	149	Lachnospiraceae	Butyrivibrio	Butyrivibrio sp000621605	100	1331	Butyrivibrio_proteoclasticus_B316	97.258	99.96	0.1	NCBI	Cow rumen	Animal rumen	NZ	NA	MC2021		GCA_000621605.1	PRJNA223051	S61
GCA_000702265	3406314	2959	40.1919	170	Lachnospiraceae	Butyrivibrio	Butyrivibrio sp000702265	100	NA	NA	NA	99.58	0.21	NCBI	Cow rumen	Animal rumen	NZ	NA	NC2002		GCA_000702265.1	PRJNA223497	S61
GCA_000701985	4526465	3908	39.4485	138	Lachnospiraceae	Butyrivibrio	Butyrivibrio sp000424385	98.59	NA	NA	NA	99.58	0	NCBI	Cow rumen	Animal rumen	NZ	NA	WCE2006		GCA_000701985.1	PRJNA223455	S61
GCA_900112195	4579946	4079	38.5789	317	Lachnospiraceae	Butyrivibrio	Butyrivibrio sp900112195	100	1266	Butyrivibrio_proteoclasticus_B316	96.445	99.57	1.27	NCBI	Cow rumen	Animal rumen	NZ	NA	YAB3001		GCA_900112195.1	PRJEB17137	S61
GCA_900102515	4193178	3683	40.5664	141	Lachnospiraceae	Butyrivibrio	Butyrivibrio sp900102515	100	1325	Butyrivibrio_proteoclasticus_B316	97.736	99.96	0.1	NCBI	Llama forestomach	Animal other region	Argentina	South America	INlla14		GCA_900102515.1	PRJEB15856	S61
GCA_900104155	4798232	4422	41.7176	120	Lachnospiraceae	Butyrivibrio	Butyrivibrio sp900104155	100	1435	Butyrivibrio_hungatei_JK_615	97.013	99.58	0	NCBI	Llama forestomach	Animal other region	Argentina	South America	INlla16		GCA_900104155.1	PRJEB16262	S61
GCA_900103635	3254604	2959	40.1258	308	Lachnospiraceae	Butyrivibrio	Butyrivibrio sp900103635	100	1359	Butyrivibrio_hungatei_JK_615	98.717	99.57	0	NCBI	Llama forestomach	Animal other region	Argentina	South America	INlla18		GCA_900103635.1	PRJEB16187	S61
GCA_900116875	3342515	3146	42.1484	230	Lachnospiraceae	Butyrivibrio	Butyrivibrio sp900116875	100	1434	Butyrivibrio_hungatei_JK_615	98.009	98.83	1.64	NCBI	Llama forestomach	Animal other region	Argentina	South America	INlla21		GCA_900116875.1	PRJEB17595	S61
GCA_900108105	3694569	3119	39.8924	313	Lachnospiraceae	Butyrivibrio	Butyrivibrio sp900108105	100	441	Butyrivibrio_proteoclasticus_B316	95.011	99.96	0.2	NCBI	Cow rumen	Animal rumen	NZ	NA	Su6		GCA_900108105.1	PRJEB16721	S61
GCA_900109475	4733908	4247	41.6324	120	Lachnospiraceae	Butyrivibrio	Butyrivibrio sp900104155	96.36	NA	NA	NA	99.58	0.21	NCBI	Cow rumen	Animal rumen	Canada	North America	OB235		GCA_900109475.1	PRJEB16830	S61
GCA_900116865	3666312	3336	40.7529	326	Lachnospiraceae	Butyrivibrio	Butyrivibrio sp900116865	100	1540	Butyrivibrio_hungatei_JK_615	98.579	99.57	0.69	NCBI	Camel forestomach	Animal other region	Australia	Oceania	M55		GCA_900116865.1	PRJEB17596	S61
GCA_003625485	3544402	3269	43.6961	229	Lachnospiraceae	Butyrivibrio	Butyrivibrio sp003625485	100	1540	Butyrivibrio_proteoclasticus_B316	95.987	99.57	0.75	NCBI	Buffalo rumen	Animal rumen	India	Asia	CB08		GCA_003625485.1	PRJNA493192	0
GCA_003625505	3273773	2968	42.4249	230	Lachnospiraceae	Butyrivibrio	Butyrivibrio sp900116875	96.12	1540	Butyrivibrio_hungatei_JK_615	97.634	99.09	1.19	NCBI	Buffalo rumen	Animal rumen	India	Asia	XB500-5		GCA_003625505.1	PRJNA493194	0
GCA_003625475	3239716	2980	42.2115	228	Lachnospiraceae	Butyrivibrio	Butyrivibrio sp003625475	100	1540	Butyrivibrio_hungatei_JK_615	97.701	99.09	0.79	NCBI	Buffalo rumen	Animal rumen	India	Asia	X503		GCA_003625475.1	PRJNA493190	0
GCA_900110805	4407401	3715	39.6013	123	Lachnospiraceae	Butyrivibrio	Butyrivibrio fibrisolvens_C	97.18	NA	NA	NA	99.53	0.07	NCBI	cow rumen	Animal rumen	USA	North America	TB		GCA_900110805.1	PRJEB16993	S61
GCA_900095725	4498861	4170	35.2313	298	Cellulosilyticaceae	FMMP01	FMMP01 sp900095725	100	1246	Cellulosilyticum_lentocellum_DSM_5427	94.617	98.66	1.34	NCBI	Coal seam gas water treatment pond	Environment	Australia	Oceania	I15G10I2		GCA_900095725.1	PRJEB11913	0
GCA_003990395	4779774	4302	34.4365	91	Cellulosilyticaceae	Cellulosilyticum	Cellulosilyticum lentocellum	97.43	1524	Cellulosilyticum_lentocellum_DSM_5427	97.331	97.99	3.36	NCBI	cow stool	Animal other region	South Korea	Asia	WCF-2		GCA_003990395.1	PRJNA510343	0
GCA_000411335	2968286	2864	41.0674	93	Lachnospiraceae	Faecalimonas	Faecalimonas umbilicata	97.92	1528	Faecalimonas_umbilicata_EGH7	99.799	99.37	0	NCBI	gastrointestinal_tract	Human GI	NA	NA	HPP0074		GCA_000411335.1	PRJNA72499	S48
GCA_014287735	2830394	2454	41.2415	32	Lachnospiraceae	Coprococcus	Coprococcus sp900066115	97.84	1517	Anaerostipes_hadrus_DSM_3319	91.376	99.33	0	NCBI	Homo sapiens stool	Human GI	China	Asia	NSJ-10		GCA_014287735.1	PRJNA656402	S24
GCA_000411355	2782472	2598	41.7117	93	Lachnospiraceae	Faecalimonas	Faecalimonas umbilicata	98.35	1528	Faecalimonas_umbilicata_EGH7	99.329	98.73	0	NCBI	gastrointestinal_tract	Human GI	NA	NA	HPP0048		GCA_000411355.1	PRJNA72501	S48
GCA_009875795	3234241	2913	44.409	53	Lachnospiraceae	Coprococcus	Coprococcus eutactus_A	98.63	1516	Coprococcus_eutactus_ATCC_27759	96.183	99.33	0	NCBI	Homo sapiens stool	Human GI	USA	North America	BIOML-A2		GCA_009875795.1	PRJNA544527	S7
GCA_009875825	3220434	2930	44.414	53	Lachnospiraceae	Coprococcus	Coprococcus eutactus_A	98.62	1516	Coprococcus_eutactus_ATCC_27759	96.183	99.33	0	NCBI	Homo sapiens stool	Human GI	USA	North America	BIOML-A1		GCA_009875825.1	PRJNA544527	S7
GCA_000403455	5887770	5809	44.0931	115	Lachnospiraceae	Sporofaciens	Sporofaciens sp000403455	99.99	1527	Sporofaciens_musculi_WCA-9-b2	96.831	98.83	3.02	NCBI	mouse ceca	Animal other region	USA	North America	5-2		GCA_000403455.2	PRJNA175992	0
GCA_000420885	3509498	3392	40.5564	41	Lachnospiraceae	Dorea	Dorea formicigenerans	97.05	NA	NA	NA	99.42	0	NCBI	Calf faeces	Animal other region	NA	NA	AGR2135		GCA_000420885.1	PRJNA185686	S61
GCA_009875615	3012405	2804	41.6285	136	Lachnospiraceae	Dorea_A	Dorea_A longicatena_B	98.03	1529	Dorea_formicigenerans_ATCC_27755	95.608	99.42	0	NCBI	Homo sapiens stool	Human GI	USA	North America	BIOML-A1		GCA_009875615.1	PRJNA544527	S7
GCA_001185345	3890245	3655	48.4249	182	Lachnospiraceae	Extibacter	Extibacter sp001185345	100	1529	Extibacter_muris_40cc-B-5824-ARE	96.317	98.64	0	NCBI	Homo sapiens Intestinal epithelium	Human GI	Canada	North America	D27		GCA_001185345.2	PRJNA39367	0
GCA_900290215	3790086	3684	40.4254	41	Lachnospiraceae	Dorea	Dorea formicigenerans	97.01	1528	Dorea_formicigenerans_ATCC_27755	98.238	99.42	0.58	NCBI	Homo sapiens stool	Human GI	France	Europe	Marseille-P4042		GCA_900290215.1	PRJEB24603	S83
GCA_014287705	3019761	2783	41.161	272	Lachnospiraceae	CAG-317	CAG-317 sp000433215	98.41	1528	Faecalicatena_fissicatena_DSM_3598	95.026	95.91	0	NCBI	Homo sapiens stool	Human GI	China	Asia	NSJ-36		GCA_014287705.1	PRJNA656402	S24
GCA_017566055	3961623	3696	48.9929	292	Lachnospiraceae	Extibacter	Extibacter sp017566055	99.54	1530	Extibacter_muris_40cc-B-5824-ARE	96.106	98.83	0.93	NCBI	Homo sapiens stool	Human GI	USA	North America	GGCC_0201		GCA_017566055.1	PRJNA628670	0
GCA_018228665	3222633	3033	41.6126	295	Lachnospiraceae	UBA9414	UBA9414 sp003458885	100	1528	Faecalicatena_fissicatena_DSM_3598	95.016	98.73	1	NCBI	Homo sapiens stool	Human GI	France	Europe	Marseille-Q4148		GCA_018228665.1	PRJNA719325	0
GCA_002180435	7919809	6973	46.511	14	Lachnospiraceae	Eisenbergiella	Eisenbergiella tayi	97.79	1527	Eisenbergiella_tayi_B086562	99.712	97.7	4.31	NCBI	Healthy Homo sapiens stool	Human GI	UK	Europe	2789STDY5834925		GCA_002180435.1	PRJEB10915	S9
GCA_000287675	2779958	2567	35.9824	108	Lachnospiraceae	Lachnoanaerobaculum	Lachnoanaerobaculum sp000287675	100	1001	Lachnoanaerobaculum_orale_N1	98.491	99.37	0	NCBI	Homo sapiens oral	Human oral	USA	North America	ICM7		GCA_000287675.1	PRJNA78559	0
GCA_017565785	3417112	3100	35.8479	96	Lachnospiraceae	Lachnoanaerobaculum	Lachnoanaerobaculum sp000209465	98.03	1529	Lachnoanaerobaculum_saburreum_JCM_11021	97.785	96.2	0	NCBI	Homo sapiens dental plaque	Human oral	France	Europe	Marseille-Q4761		GCA_017565785.1	PRJNA714887	0
GCA_000512995	2871049	2617	36.2121	109	Lachnospiraceae	Lachnoanaerobaculum	Lachnoanaerobaculum sp000296385	96.95	1432	Lachnoanaerobaculum_orale_N1	98.668	99.37	0	NCBI	Homo sapiens subgingival plaque	Human oral	USA	North America	MSX33		GCA_000512995.1	PRJNA165899	S101
GCA_000296385	2897677	2658	36.1567	109	Lachnospiraceae	Lachnoanaerobaculum	Lachnoanaerobaculum sp000296385	100	1529	Lachnoanaerobaculum_saburreum_JCM_11021	97.852	99.37	0	NCBI	Homo sapiens subgingival plaque	Human oral	USA	North America	OBRC5-5		GCA_000296385.1	PRJNA78963	S101
GCA_900066985	3816508	3255	41.2596	51	Lachnospiraceae	KLE1615	KLE1615 sp900066985	96.54	1511	Cuneatibacter_caecimuris_BARN-424-CC-10	90.027	98.1	2.22	NCBI	Healthy Homo sapiens stool	Human GI	UK	Europe	2789STDY5834967		GCA_900066985.1	PRJEB10915	S9
GCA_000403495	4508579	4301	40.3899	116	Lachnospiraceae	CAG-95	CAG-95 sp000403495	100	1540	Butyrivibrio_crossotus_DSM_2876	90.195	97.13	3.12	NCBI	Mouse ceca	Animal other region	USA	North America	10-1		GCA_000403495.2	PRJNA175994	0
GCA_015669005	3520652	3192	38.9655	280	Lachnospiraceae	Blautia	Blautia stercoris	97.85	1528	Blautia_stercoris_GAM6-1	99.198	99.36	0	NCBI	Homo sapiens stool	Human GI	USA	North America	1001713B170207_170306_A9		GCA_015669005.1	PRJNA637878	S5
GCA_000218445	2910478	2694	41.5736	23	Lachnospiraceae	Mediterraneibacter	Mediterraneibacter torques	99.37	1528	Faecalicatena_fissicatena_DSM_3598	96.333	99.42	0	NCBI	Human Digestive Tract	Human GI	NA	NA	1_1_57FAA		GCA_000218445.1	PRJNA39377	0
GCA_000218385	3227612	3169	45.3761	100	Lachnospiraceae	Schaedlerella	Schaedlerella glycyrrhizinilytica_A	98.58	1528	Mediterraneibacter_glycyrrhizinilyticus_ZM35	99.463	99.42	0	NCBI	Human Digestive Tract	Human GI	NA	NA	1_4_56FAA		GCA_000218385.1	PRJNA39379	0
GCA_000403275	4223124	4024	44.4395	112	Lachnospiraceae	Kineothrix	Kineothrix sp000403275	100	1528	Eisenbergiella_tayi_B086562	89.402	97.13	0.57	NCBI	Mouse ceca	Animal other region	USA	North America	28-4		GCA_000403275.2	PRJNA175982	0
GCA_000218465	3437936	3468	42.0994	102	Lachnospiraceae	Ruminococcus_B	Ruminococcus_B gnavus	98.89	1529	Faecalicatena_fissicatena_DSM_3598	95.101	99.42	0	NCBI	Human Digestive Tract	Human GI	NA	NA	2_1_58FAA		GCA_000218465.1	PRJNA39381	0
GCA_000209385	2218229	2075	38.7535	94	Lachnospiraceae	Faecalimonas	Faecalimonas sp000209385	100	1529	Faecalimonas_umbilicata_EGH7	95.107	98.73	0	NCBI	Human Digestive Tract	Human GI	NA	NA	2_1_46FAA		GCA_000209385.2	PRJNA46369	0
GCA_000403255	5051289	5041	42.0808	111	Lachnospiraceae	44971	14-2 sp000403255	99.99	1530	Faecalimonas_umbilicata_EGH7	90.502	97.99	3.64	NCBI	Mouse ceca	Animal other region	USA	North America	3-1		GCA_000403255.2	PRJNA175981	0
GCA_000209405	3092383	2879	41.686	23	Lachnospiraceae	Mediterraneibacter	Mediterraneibacter torques	99.28	1528	Faecalicatena_fissicatena_DSM_3598	96.333	99.42	0	NCBI	Human Digestive Tract	Human GI	NA	NA	3_1_46FAA		GCA_000209405.1	PRJNA40027	0
GCA_000218405	7698054	6520	46.6705	14	Lachnospiraceae	Eisenbergiella	Eisenbergiella tayi	97.29	1527	Eisenbergiella_tayi_B086562	98.777	98.85	3.16	NCBI	infant feces	Human GI	USA	North America	3_1_57FAA_CT1		GCA_000218405.2	PRJNA39383	0
GCA_000218425	3336970	3318	46.301	101	Lachnospiraceae	Clostridium_AP	Clostridium_AP scindens	99.23	1532	Sporofaciens_musculi_WCA-9-b2	94.355	99.22	0	NCBI	infant feces	Human GI	USA	North America	5_1_57FAA		GCA_000218425.1	PRJNA39387	0
GCA_000185525	3029555	3063	37.0702	27	Lachnospiraceae	Anaerostipes	Anaerostipes hadrus	98.4	1529	Anaerostipes_hadrus_DSM_3319	99.009	98.66	2.68	NCBI	Homo sapiens gastrointestinal_tract	Human GI	NA	NA	5_1_63FAA		GCA_000185525.1	PRJNA39389	0
GCA_000191805	3057754	3029	40.9175	93	Lachnospiraceae	Faecalimonas	Faecalimonas umbilicata	98.65	1528	Faecalimonas_umbilicata_EGH7	99.396	99.37	0.63	NCBI	Homo sapiens gastrointestinal_tract	Human GI	NA	NA	6_1_37FAA		GCA_000191805.1	PRJNA41967	0
GCA_000209425	2723336	2604	38.7982	95	Lachnospiraceae	Blautia	Blautia hansenii	98.77	1528	Blautia_coccoides_JCM_1395	95.643	99.36	0	NCBI	Homo sapiens gastrointestinal_tract	Human GI	NA	NA	6_1_63FAA		GCA_000209425.1	PRJNA39395	0
GCA_000185545	2909168	2603	41.5953	23	Lachnospiraceae	Mediterraneibacter	Mediterraneibacter torques	99.46	1528	Faecalicatena_fissicatena_DSM_3598	96.333	99.42	0	NCBI	Homo sapiens gastrointestinal_tract	Human GI	NA	NA	8_1_57FAA		GCA_000185545.1	PRJNA40029	0
GCA_000209445	2840851	2701	41.3146	93	Lachnospiraceae	Faecalimonas	Faecalimonas umbilicata	97.97	1528	Faecalimonas_umbilicata_EGH7	99.933	98.73	0	NCBI	Homo sapiens gastrointestinal_tract	Human GI	NA	NA	9_1_43BFAA		GCA_000209445.1	PRJNA39399	0
GCA_900109005	2509184	2268	41.0595	156	Lachnospiraceae	FD2005	FD2005 sp000702525	97.9	1107	Agathobacter_ruminis_JK623	94.845	99.52	0	NCBI	Cow rumen	Animal rumen	NA	NA	A10		GCA_900109005.1	PRJEB16802	S61
GCA_000403315	5200291	5203	46.242	114	Lachnospiraceae	44971	14-2 sp000403315	99.99	1533	Sporofaciens_musculi_WCA-9-b2	88.247	98.28	3.07	NCBI	Mouse ceca	Animal other region	USA	North America	A2		GCA_000403315.2	PRJNA175985	0
GCA_009911155	4093822	3881	43.59	250	Lachnospiraceae	C-53	C-53 sp003612525	100	1542	Faecalimonas_umbilicata_EGH7	90.855	97.13	1.84	NCBI	ob/ob mouse intact cecum	Animal other region	China	Asia	1XD21-15		GCA_009911155.1	PRJNA486904	S92
GCA_009911455	3786776	3433	45.7277	242	Lachnospiraceae	CAG-56	CAG-56 sp004793585	98.57	890	Faecalicatena_fissicatena_DSM_3598	92.247	98.73	0.93	NCBI	ob/ob mouse intact cecum	Animal other region	China	Asia	1XD21-19		GCA_009911455.1	PRJNA486904	S92
GCA_009911175	6713681	6221	47.4729	251	Lachnospiraceae	Schaedlerella	Schaedlerella sp009911175	100	1530	Schaedlerella_arabinosiphila_TLL-A1	98.882	94.74	2.05	NCBI	ob/ob mouse intact cecum	Animal other region	China	Asia	1XD21-71		GCA_009911175.1	PRJNA486904	S92
GCA_009911465	3800466	3481	45.7751	242	Lachnospiraceae	CAG-56	CAG-56 sp004793585	98.54	931	Murimonas_intestini_SRB-530-5-H	93.341	98.1	0.93	NCBI	ob/ob mouse intact cecum	Animal other region	China	Asia	1XD21-79		GCA_009911465.1	PRJNA486904	S92
GCA_009911035	5490857	5340	44.4959	249	Lachnospiraceae	CAG-95	CAG-95 sp009911035	100	1534	Robinsoniella_peoriensis_PPC31	89.74	97.7	2.01	NCBI	ob/ob mouse intact cecum	Animal other region	China	Asia	1XD21-87		GCA_009911035.1	PRJNA486904	S92
GCA_009911195	4672159	4294	44.3468	253	Lachnospiraceae	Kineothrix	Kineothrix sp009911195	100	1175	Eisenbergiella_tayi_B086562	89.252	98.28	0.57	NCBI	ob/ob mouse intact cecum	Animal other region	China	Asia	526-35		GCA_009911195.1	PRJNA486904	S92
GCA_002892395	2168164	1949	51.3522	218	Lachnospiraceae	Stomatobaculum	Stomatobaculum sp002892395	100	1526	Moryella_indoligenes_AIP_220.04	95.349	96.62	0.63	NCBI	Homo sapiens vagina	Human other region	USA	North America	KA00044		GCA_002892395.1	PRJNA380432	0
GCA_900168235	3789661	3262	43.5208	334	Lachnospiraceae	NK4A144	NK4A144 sp900168235	100	NA	NA	NA	99.52	0.64	NCBI	Cow rumen	Animal rumen	NA	NA	KH1P17		GCA_900168235.1	PRJEB19693	S61
GCA_900199595	3490227	2837	38.7372	337	Lachnospiraceae	Eubacterium_Q	Eubacterium_Q sp900199595	100	NA	NA	NA	97.65	0	NCBI	Cow rumen	Animal rumen	NA	NA	LC2019		GCA_900199595.1	PRJEB21847	S61
GCA_004793545	5871761	5830	43.9764	241	Lachnospiraceae	44971	14-2 sp004793545	100	1531	Faecalimonas_umbilicata_EGH7	91.394	98.56	1.53	NCBI	mouse gut	Animal other region	Canada	North America	NM01_1-7b		GCA_004793545.1	PRJNA474907	0
GCA_004793585	3893842	3469	45.8858	242	Lachnospiraceae	CAG-56	CAG-56 sp004793585	100	1424	Murimonas_intestini_SRB-530-5-H	92.852	98.73	0.16	NCBI	mouse gut	Animal other region	Canada	North America	NM72_1-8		GCA_004793585.1	PRJNA474907	0
GCA_009911275	5638332	5167	47.4596	113	Lachnospiraceae	Schaedlerella	Schaedlerella sp000403295	98.08	1529	Schaedlerella_arabinosiphila_TLL-A1	98.953	94.74	1.56	NCBI	ob/ob mouse intact cecum	Animal other region	China	Asia	X54		GCA_009911275.1	PRJNA486904	S92
GCA_009911185	3745242	3355	43.695	252	Lachnospiraceae	44971	14-2 sp009911185	100	1531	Faecalimonas_umbilicata_EGH7	91.944	99.43	1.72	NCBI	ob/ob mouse intact cecum	Animal other region	China	Asia	X68		GCA_009911185.1	PRJNA486904	S92
GCA_002735925	3743071	3399	35.3291	216	Cellulosilyticaceae	Cellulosilyticum	Cellulosilyticum sp002735925	100	882	Cellulosilyticum_lentocellum_DSM_5427	94.444	98.43	1.34	NCBI	Hotspring	Environment	India	Asia	XHS1971		GCA_002735925.1	PRJNA415695	0
GCA_000621425	3475928	3025	43.6034	147	Lachnospiraceae	NK4A136	NK4A136 sp000621425	100	NA	NA	NA	96.79	1.72	NCBI	Cow rumen	Animal rumen	NA	NA	AB2028		GCA_000621425.1	PRJNA223012	S61
GCA_000702525	2555436	2289	41.2901	156	Lachnospiraceae	FD2005	FD2005 sp000702525	100	1527	Roseburia_hominis_A2-183	93.522	99.52	0	NCBI	Cow rumen	Animal rumen	NA	NA	AC2012		GCA_000702525.1	PRJNA217193	S61
GCA_000701545	2758109	2463	43.4573	162	Lachnospiraceae	Agathobacter	Agathobacter ruminis	97.94	1277	Agathobacter_ruminis_JK623	99.757	99.76	0.48	NCBI	Cow rumen	Animal rumen	NA	NA	AC2014		GCA_000701545.1	PRJNA223008	S61
GCA_000702685	2772354	2501	46.2298	171	Lachnospiraceae	AC2028	AC2028 sp000702685	100	487	Roseburia_hominis_A2-183	91.564	98.55	0	NCBI	Cow rumen	Animal rumen	NA	NA	AC2028		GCA_000702685.1	PRJNA223007	S61
GCA_000703065	3859732	3069	49.8594	176	Lachnospiraceae	Eubacterium_Q	Eubacterium_Q sp000703065	100	1545	Lacrimispora_saccharolytica_DSM_2544	90.263	99.33	0.34	NCBI	Cow rumen	Animal rumen	NA	NA	AC2029		GCA_000703065.1	PRJNA237258	S61
GCA_000687975	3191482	2741	39.474	161	Lachnospiraceae	Eubacterium_Q	Eubacterium_Q sp000687975	100	1542	Anaerostipes_hadrus_DSM_3319	89.673	98.1	0.34	NCBI	Cow rumen	Animal rumen	NA	NA	AC2031		GCA_000687975.1	PRJNA217196	S61
GCA_000622025	3551269	3172	45.6087	154	Lachnospiraceae	NK4A144	NK4A144 sp000622025	100	1438	Butyrivibrio_proteoclasticus_B316	89.553	99.13	0.48	NCBI	Cow rumen	Animal rumen	NA	NA	AD3010		GCA_000622025.1	PRJNA223480	S61
GCA_000621405	2942385	2611	47.5971	146	Lachnospiraceae	NK4A144	NK4A144 sp000621405	100	1229	Fusicatenibacter_saccharivorans_HT03-11	89.474	98.21	0	NCBI	Cow rumen	Animal rumen	NA	NA	AC3007		GCA_000621405.1	PRJNA223011	S61
GCA_014385265	2775296	2499	52.6258	55	Lachnospiraceae	Copromonas	Copromonas sp000435795	100	NA	NA	NA	93.25	0	NCBI	Homo sapiens stool	Human GI	China	Asia	BX10		GCA_014385265.1	PRJNA656402	S24
GCA_900100095	2943782	2631	44.566	300	Lachnospiraceae	Weimeria	Weimeria sp900100095	100	1530	Roseburia_hominis_A2-183	92.246	99.03	0.48	NCBI	Cow rumen	Animal rumen	NA	NA	C10		GCA_900100095.1	PRJEB15974	S61
GCA_000702245	2894913	2314	44.0006	169	Lachnospiraceae	Eubacterium_Q	Eubacterium_Q sp000702245	100	446	Roseburia_inulinivorans_A2-194	90.826	98.66	0	NCBI	Cow rumen	Animal rumen	NA	NA	C6A11		GCA_000702245.1	PRJNA223496	S61
GCA_900113385	2842748	2447	32.0921	318	Lachnospiraceae	Lachnobacterium	Lachnobacterium sp900113385	100	NA	NA	NA	99.03	0.48	NCBI	Cow rumen	Animal rumen	NA	NA	C7		GCA_900113385.1	PRJEB17320	S61
GCA_003584665	2785030	2536	44.0307	225	Lachnospiraceae	Mediterraneibacter_A	Mediterraneibacter_A butyricigenes	98.3	1530	Mediterraneibacter_butyricigenes_KCTC_15684	99.531	98.83	0.73	NCBI	Homo sapiens stool	Human GI	Japan	Asia	Choco86		GCA_003584665.1	PRJDB6815	0
GCA_014982975	3008920	2820	50.2859	281	Lachnospiraceae	Lachnoclostridium_B	Lachnoclostridium_B monacensis	100	410	Anaerostipes_hadrus_DSM_3319	95.813	97.66	2.53	NCBI	chicken gastrointestinal tract	Animal other region	Germany	Europe	DSM 108991		GCA_014982975.1	PRJNA668258	S137
GCA_000702145	2439210	2211	41.2175	156	Lachnospiraceae	FD2005	FD2005 sp000702525	98.11	NA	NA	NA	99.52	0	NCBI	Cow rumen	Animal rumen	NA	NA	FD2005		GCA_000702145.1	PRJNA223476	S61
GCA_000702845	3213641	2811	48.7069	172	Lachnospiraceae	Bilifractor	Bilifractor sp000702845	100	NA	NA	NA	98.73	1.61	NCBI	Cow rumen	Animal rumen	NA	NA	FE2018		GCA_000702845.1	PRJNA223461	S61
GCA_900103495	3042938	2722	43.4421	307	Lachnospiraceae	G11	G11 sp900103495	100	1528	Lacrimispora_saccharolytica_DSM_2544	92.119	97.46	1.09	NCBI	Cow rumen	Animal rumen	Japan	Asia	G11		GCA_900103495.1	PRJEB16210	S61
GCA_900100245	2591346	2368	39.7346	301	Lachnospiraceae	UBA3766	UBA3766 sp900100245	100	406	Butyrivibrio_crossotus_DSM_2876	91.75	95.2	0.64	NCBI	Cow rumen	Animal rumen	USA	North America	G41		GCA_900100245.1	PRJEB15991	S61
GCA_003584705	4078671	3744	46.2332	44	Lachnospiraceae	Acetatifactor	Acetatifactor sp900066565	100	1515	Butyrivibrio_crossotus_DSM_2876	91.847	99.52	2.17	NCBI	Homo sapiens stool	Human GI	Japan	Asia	GAM79		GCA_003584705.1	PRJDB6815	0
GCA_014384925	3284069	3069	44.3618	36	Lachnospiraceae	CAG-95	CAG-95 sp900066375	98.62	939	Kineothrix_alysoides_KNHs209	93.73	98.39	3.24	NCBI	Homo sapiens stool	Human GI	China	Asia	H15		GCA_014384925.2	PRJNA656402	S24
GCA_000513555	3591880	3026	43.4394	144	Lachnospiraceae	Oribacterium	Oribacterium sp000513555	100	1510	Oribacterium_parvum_ACB1	94.367	98.1	0	NCBI	Cattle rumen	Animal rumen	Australia	Oceania	JC7		GCA_000513555.1	PRJNA109283	S61
GCA_900114405	3869213	3372	39.4118	168	Lachnospiraceae	NK4A144	NK4A144 sp900114405	100	1530	Blautia_faecicola_KGMB01111	90.201	98.55	0.48	NCBI	Cow rumen	Animal rumen	NA	NA	KH1T2		GCA_900114405.1	PRJEB17434	S61
GCA_900106615	3201181	2871	43.8127	300	Lachnospiraceae	Weimeria	Weimeria sp900100095	97.98	NA	NA	NA	99.03	2.01	NCBI	Cow rumen	Animal rumen	NA	NA	KHCPX20		GCA_900106615.1	PRJEB16579	S61
GCA_009731425	4521945	4165	36.5752	246	Lachnospiraceae	KM106-2	KM106-2 sp009731425	100	1518	Butyrivibrio_crossotus_DSM_2876	91.541	99.33	2.68	NCBI	methane fermentation tank	Environment	Japan	Asia	KM106-2		GCA_009731425.1	PRJDB6766	0
GCA_000403295	5779852	5303	47.003	113	Lachnospiraceae	Schaedlerella	Schaedlerella sp000403295	100	1529	Schaedlerella_arabinosiphila_TLL-A1	98.953	94.74	1.95	NCBI	mouse ceca	Animal other region	USA	North America	M18-1		GCA_000403295.2	PRJNA175983	0
GCA_000746015	3724581	3291	39.9318	180	Lachnospiraceae	NK4A144	NK4A144 sp000746015	100	NA	NA	NA	99.28	0.16	NCBI	Cow rumen	Animal rumen	NA	NA	MA2020		GCA_000746015.1	PRJNA223040	S61
GCA_900184995	4260526	3845	40.3304	335	Lachnospiraceae	Lachnotalea	Lachnotalea massiliensis	100	1522	Lachnotalea_glycerini_DLD10	96.897	99.05	0.63	NCBI	stool sample	Human GI	France	Europe	Marseille-P3773		GCA_900184995.1	PRJEB20927	0
GCA_018223435	4061062	3650	48.2249	294	Lachnospiraceae	Limivivens	Limivivens sp900543575	100	1530	Robinsoniella_peoriensis_PPC31	93.656	99.37	0.21	NCBI	Homo sapiens stool	Human GI	France	Europe	Marseille-Q4251		GCA_018223435.1	PRJNA719325	0
GCA_000701625	4253118	3680	41.3951	163	Lachnospiraceae	NK4A144	NK4A144 sp000701625	100	NA	NA	NA	99.52	0	NCBI	Cow rumen	Animal rumen	NA	NA	MC2017		GCA_000701625.1	PRJNA223042	S61
GCA_014174405	4163427	3598	38.4702	263	Lachnospiraceae	Mobilitalea	Mobilitalea saccharofermentans	100	1438	Mobilitalea_sibirica_P3M-3	96.84	99.11	0	NCBI	biogas fermenter	Environment	Germany	Europe	MD1		GCA_014174405.1	PRJNA646883	0
GCA_000622105	2531021	2287	41.2061	156	Lachnospiraceae	FD2005	FD2005 sp000702525	98.01	1383	Agathobacter_ruminis_JK623	94.937	99.03	0	NCBI	Cow rumen	Animal rumen	NA	NA	MD2004		GCA_000622105.1	PRJNA223499	S61
GCA_010206225	4352867	4376	42.7714	254	Lachnospiraceae	MD308	MD308 sp010206225	100	1527	Faecalimonas_umbilicata_EGH7	94.86	97.66	1.07	NCBI	mouse cecum	Animal other region	France	Europe	MD308		GCA_010206225.2	PRJNA551571	0
GCA_010206365	5089497	4760	43.6963	255	Lachnospiraceae	COE1	COE1 sp000403335	97.3	1124	Blautia_faecicola_KGMB01111	90.337	98.16	3.24	NCBI	mouse cecum	Animal other region	France	Europe	MD335		GCA_010206365.1	PRJNA551571	0
GCA_000621905	3372879	2811	39.3714	151	Lachnospiraceae	NC2004	NC2004 sp000621905	100	NA	NA	NA	100	0	NCBI	Cow rumen	Animal rumen	NA	NA	NC2004		GCA_000621905.1	PRJNA223464	S61
GCA_000687675	2718916	2428	36.8406	121	Lachnospiraceae	NK4A136	NK4A136 sp000687675	100	NA	NA	NA	99.52	0	NCBI	Cow rumen	Animal rumen	NA	NA	NC2008		GCA_000687675.1	PRJNA223482	S61
GCA_000702125	3944742	3493	39.244	168	Lachnospiraceae	NK4A144	NK4A144 sp900114405	98.51	1002	Blautia_stercoris_GAM6-1	91	98.79	2.09	NCBI	Cow rumen	Animal rumen	NA	NA	ND2006		GCA_000702125.1	PRJNA223475	S61
GCA_900110635	3720393	3016	40.7538	314	Lachnospiraceae	Eubacterium_Q	Eubacterium_Q sp900110635	100	NA	NA	NA	98.66	0	NCBI	Cow rumen	Animal rumen	NA	NA	NE2001		GCA_900110635.1	PRJEB16967	S61
GCA_900107575	2958754	2490	54.2574	312	Lachnospiraceae	CAG-791	CAG-791 sp900107575	100	674	Butyrivibrio_hungatei_JK_615	92.456	97.13	0.48	NCBI	Sheep rumen	Animal rumen	NA	NA	NK3A20		GCA_900107575.1	PRJEB16643	S61
GCA_000420925	2730030	2434	36.9059	121	Lachnospiraceae	NK4A136	NK4A136 sp000687675	96.24	651	Butyrivibrio_crossotus_DSM_2876	95.538	99.52	0	NCBI	Sheep rumen	Animal rumen	NA	NA	NK4A136		GCA_000420925.1	PRJNA185705	S61
GCA_000424365	4089863	3584	41.5931	137	Lachnospiraceae	NK4A144	NK4A144 sp000424365	100	NA	NA	NA	99.46	0.48	NCBI	Sheep rumen	Animal rumen	NA	NA	NK4A144		GCA_000424365.1	PRJNA185712	S61
GCA_000421045	3222863	2869	43.2752	125	Lachnospiraceae	NK4A136	NK4A136 sp000421045	100	NA	NA	NA	97.37	1.15	NCBI	Sheep rumen	Animal rumen	NA	NA	NK4A179		GCA_000421045.1	PRJNA185714	S61
GCA_900113595	7250331	6166	46.804	14	Lachnospiraceae	Eisenbergiella	Eisenbergiella tayi	98.04	970	Eisenbergiella_tayi_B086562	99.886	98.85	4.31	NCBI	Goat faeces enrichment	Animal other region	USA	North America	NLAE-zl-G231		GCA_900113595.1	PRJEB17342	S61
GCA_014384995	3949687	3894	34.7282	278	Cellulosilyticaceae	Zhenhengia	Zhenhengia yiwuensis	100	1229	Cellulosilyticum_lentocellum_DSM_5427	93.73	97.99	4.59	NCBI	Homo sapiens stool	Human GI	China	Asia	NSJ-12		GCA_014384995.1	PRJNA656402	S24
GCA_014384985	3067583	2725	44.0651	277	Lachnospiraceae	Butyribacter	Butyribacter huaianensis	100	1530	Anaerostipes_hadrus_DSM_3319	92.242	98.66	0	NCBI	Homo sapiens stool	Human GI	China	Asia	NSJ-37		GCA_014384985.1	PRJNA656402	S24
GCA_014337215	3949724	3566	49.3499	276	Lachnospiraceae	Scatomonas	Scatomonas hejianensis	100	1530	Blautia_faecicola_KGMB01111	93.355	99.37	0.32	NCBI	Homo sapiens stool	Human GI	China	Asia	NSJ-29		GCA_014337215.1	PRJNA656402	S24
GCA_014337195	3084832	2763	49.2239	275	Lachnospiraceae	Paralachnospira	Paralachnospira dongpingensis	100	1531	Lacrimispora_saccharolytica_DSM_2544	92.558	98.52	0	NCBI	Homo sapiens stool	Human GI	China	Asia	NSJ-38		GCA_014337195.1	PRJNA656402	S24
GCA_014337155	2942917	2680	43.9197	274	Lachnospiraceae	Wujia	Wujia chipingensis	100	1519	Anaerostipes_hadrus_DSM_3319	91.831	98.66	0	NCBI	Homo sapiens stool	Human GI	China	Asia	NSJ-4		GCA_014337155.1	PRJNA656402	S24
GCA_014385005	3649426	3392	42.7196	279	Lachnospiraceae	Marvinbryantia	Marvinbryantia shaoxingensis	100	1423	Lacrimispora_saccharolytica_DSM_2544	94.33	99.37	0	NCBI	Homo sapiens stool	Human GI	China	Asia	NSJ-46		GCA_014385005.1	PRJNA656402	S24
GCA_014337175	3572951	3233	45.9058	35	Lachnospiraceae	Acetatifactor	Acetatifactor intestinalis	96.69	1515	Butyrivibrio_crossotus_DSM_2876	91.864	99.52	1.93	NCBI	Homo sapiens stool	Human GI	China	Asia	NSJ-8		GCA_014337175.1	PRJNA656402	S24
GCA_016591975	5089009	4271	32.6532	286	Lachnospiraceae	TB5	TB5 sp016591975	100	1524	Anaerocolumna_cellulosilytica_SN021	93.401	99.33	2.24	NCBI	BSD-treated soil	Environment	Japan	Asia	TB5		GCA_016591975.1	PRJDB10742	0
GCA_900110975	2341854	1981	31.7177	315	Lachnospiraceae	CAG-603	CAG-603 sp900110975	100	1303	Mediterraneibacter_butyricigenes_KCTC_15684	94.022	97.99	0.67	NCBI	Cow rumen	Animal rumen	Japan	Asia	RM5		GCA_900110975.1	PRJEB16950	S61
GCA_000702085	2978212	2666	44.1911	167	Lachnospiraceae	AC2028	AC2028 sp000702085	100	NA	NA	NA	99.52	0	NCBI	Cow rumen	Animal rumen	NA	NA	P6A3		GCA_000702085.1	PRJNA223470	S61
GCA_000687695	2688503	2324	45.8169	160	Lachnospiraceae	Eubacterium_F	Eubacterium_F sp000687695	100	1426	Herbinix_hemicellulosilytica_T3_55	91.368	97.99	0.22	NCBI	Cow rumen	Animal rumen	NA	NA	P6B14		GCA_000687695.1	PRJNA223466	S61
GCA_000471825	7628075	9197	46.7438	14	Lachnospiraceae	Eisenbergiella	Eisenbergiella tayi	97.21	979	Eisenbergiella_tayi_B086562	99.436	92.21	3.06	NCBI	mice (from human stool)	Animal other region	NA	NA	VE202-12		GCA_000471825.1	PRJDB531	0
GCA_000471745	7330656	7856	46.6827	14	Lachnospiraceae	Eisenbergiella	Eisenbergiella tayi	97.27	761	Eisenbergiella_tayi_B086562	99.869	93.98	1.44	NCBI	mice (from human stool)	Animal other region	NA	NA	VE202-23		GCA_000471745.1	PRJDB538	0
GCA_900115795	2719662	2560	42.0588	323	Lachnospiraceae	XBB1006	XBB1006 sp900115795	100	1529	Falcatimonas_natans_WN011	94.755	93.28	1.84	NCBI	Cow rumen	Animal rumen	NA	NA	XBB1006		GCA_900115795.1	PRJEB17178	S61
GCA_900102235	3517405	3043	47.385	306	Lachnospiraceae	XBB2008	XBB2008 sp900102235	100	1258	Kineothrix_alysoides_KNHs209	91.647	96.28	1.45	NCBI	Cow rumen	Animal rumen	NA	NA	XBB2008		GCA_900102235.1	PRJEB15825	S61
GCA_900116395	2481127	2230	46.1862	325	Lachnospiraceae	XBD2001	XBD2001 sp900116395	100	1308	Pseudobutyrivibrio_ruminis_DSM_9787	94.973	97.77	0.48	NCBI	Cow rumen	Animal rumen	NA	NA	XBD2001		GCA_900116395.1	PRJEB17576	S61
GCA_900102065	3143949	2814	43.318	305	Lachnospiraceae	NK4A136	NK4A136 sp900102065	100	NA	NA	NA	95.86	1.72	NCBI	Cow rumen	Animal rumen	NA	NA	XPB1003		GCA_900102065.1	PRJEB15805	S61
GCA_000687655	2686267	2255	40.7448	159	Lachnospiraceae	Eubacterium_Q	Eubacterium_Q sp000687655	100	NA	NA	NA	98.32	0.34	NCBI	Cow rumen	Animal rumen	NA	NA	YSB2008		GCA_000687655.1	PRJNA223487	S61
GCA_900100895	3242758	2890	45.0689	303	Lachnospiraceae	UBA1258	UBA1258 sp900100895	100	832	Lacrimispora_algidixylanolytica_SPL73	92.645	96.68	1.71	NCBI	Cow rumen	Animal rumen	NA	NA	YSD2013		GCA_900100895.1	PRJEB15891	S61
GCA_000875945	2957120	3077	31.0848	181	Lachnospiraceae	TWA4	TWA4 sp000875945	99.92	1425	Robinsoniella_peoriensis_PPC31	91.504	96.89	0.63	NCBI	tammar wallaby forestomach	Animal other region	Australia	Oceania	TWA4		GCA_000875945.1	PRJNA217373	0
GCA_000621985	3417900	2703	40.6285	153	Lachnospiraceae	V9D3004	V9D3004 sp000621985	100	NA	NA	NA	98.65	0	NCBI	Cow rumen	Animal rumen	NA	NA	V9D3004		GCA_000621985.1	PRJNA223478	S61
GCA_000242315	2938075	2942	37.5124	107	Lachnospiraceae	Lachnoanaerobaculum	Lachnoanaerobaculum orale	95.69	666	Lachnoanaerobaculum_orale_N1	99.393	98.73	0	NCBI	human oral cavity	Human oral	USA	North America	F0431		GCA_000242315.1	PRJNA50401	0
GCA_018141845	2241876	2064	39.6865	293	Lachnospiraceae	F0428	F0428 sp003043955	100	1526	Lacrimispora_saccharolytica_DSM_2544	92.277	97.15	0.42	NCBI	human oral cavity	Human oral	USA	North America	F0428		GCA_018141845.1	PRJNA282954	0
GCA_002999035	3201383	2808	45.3335	220	Vallitaleaceae	W11650	W11650 sp002999035	100	1529	Abyssivirga_alkaniphila_L81	87.859	90.49	2.57	NCBI	human oral cavity	Human oral	UK	Europe	W11650		GCA_002999035.1	PRJNA282954	0
GCA_000209465	3279854	3035	35.6049	96	Lachnospiraceae	Lachnoanaerobaculum	Lachnoanaerobaculum sp000209465	100	1529	Lachnoanaerobaculum_saburreum_JCM_11021	97.852	96.2	0	NCBI	human oral cavity	Human oral	USA	North America	F0167		GCA_000209465.1	PRJNA42531	0
GCA_004299205	3568648	3212	38.7429	43	Lachnospiraceae	Schaedlerella	Schaedlerella sp900066545	96.53	418	Faecalicatena_fissicatena_DSM_3598	95.894	98.83	0	NCBI	Homo sapiens stool	Human GI	China	Asia	gm002		GCA_004299205.1	PRJNA522945	0
GCA_014287475	3598112	3387	41.4891	268	Lachnospiraceae	Mediterraneibacter	Mediterraneibacter sp014287475	100	1529	Mediterraneibacter_massiliensis_AT10	95.527	99.42	1.32	NCBI	Homo sapiens stool	Human GI	China	Asia	NSJ-55		GCA_014287475.1	PRJNA656402	S24
GCA_008691045	3181448	3008	46.9389	200	Lachnospiraceae	Mediterraneibacter	Mediterraneibacter catenae	100	1292	Mediterraneibacter_butyricigenes_KCTC_15684	96.865	98.64	1.17	NCBI	Gallus gallus cecum	Animal other region	USA	North America	SW178		GCA_008691045.1	PRJNA554364	0
GCA_002007235	3720024	3187	42.7923	199	Lachnospiraceae	Oribacterium	Oribacterium sp002007235	100	717	Oribacterium_sinus_AIP_354.02	95.091	98.1	0.63	NCBI	Cattle rumen	Animal rumen	Australia	Oceania	C9		GCA_002007235.1	PRJNA362832	0
GCA_000701645	4166209	3493	42.1752	164	Lachnospiraceae	Oribacterium	Oribacterium sp900107835	97.36	NA	NA	NA	99.36	1.28	NCBI	cow rumen	Animal rumen	NA	NA	FC2011		GCA_000701645.1	PRJNA223049	S61
GCA_900107835	4015345	3386	42.1944	164	Lachnospiraceae	Oribacterium	Oribacterium sp900107835	100	NA	NA	NA	99.36	0	NCBI	Homo sapiens stool	Human GI	NA	NA	KHPX15		GCA_900107835.1	PRJEB16648	S61
GCA_000424445	3782653	3202	42.9276	139	Lachnospiraceae	Oribacterium	Oribacterium sp000424445	100	NA	NA	NA	98.72	0.64	NCBI	cow rumen	Animal rumen	UK	Europe	NK2B42		GCA_000424445.1	PRJNA185718	S61
GCA_000702885	3697107	3149	42.4604	173	Lachnospiraceae	Oribacterium	Oribacterium sp000702885	100	NA	NA	NA	98.52	0	NCBI	Cow rumen/NZ	Animal rumen	NA	NA	P6A1		GCA_000702885.1	PRJNA223469	S61
GCA_900113415	3642422	3025	41.4721	319	Lachnospiraceae	Oribacterium	Oribacterium sp900113415	100	439	Roseburia_inulinivorans_A2-194	88.914	98.1	0	NCBI	Cow rumen/NZ	Animal rumen	NA	NA	WCC10		GCA_900113415.1	PRJEB17323	S61
GCA_000160135	2672954	2331	54.6019	88	Lachnospiraceae	Oribacterium	Oribacterium sp000160135	100	1521	Oribacterium_asaccharolyticum_ACB7	92.425	98.09	0	NCBI	human oral cavity	Human oral	USA	North America	F0262		GCA_000160135.1	PRJNA33167	0
GCA_000469565	2690258	2336	54.687	88	Lachnospiraceae	Oribacterium	Oribacterium sp000160135	96.78	1521	Oribacterium_parvum_ACB1	93.924	98.09	0	NCBI	human oral cavity	Human oral	USA	North America	F0263		GCA_000469565.1	PRJNA198889	0
GCA_000214455	2518361	2273	43.2521	99	Lachnospiraceae	Oribacterium	Oribacterium asaccharolyticum	96.3	1520	Oribacterium_asaccharolyticum_ACB7	99.373	99.04	0.32	NCBI	human oral cavity	Human oral	USA	North America	F0425		GCA_000214455.2	PRJNA53571	S122
GCA_900100545	3397610	3046	38.9104	302	Lachnospiraceae	Pseudobutyrivibrio	Pseudobutyrivibrio sp900100545	100	1254	Pseudobutyrivibrio_ruminis_DSM_9787	98.038	99.52	0	NCBI	Cow rumen	Animal rumen	USA	North America	49		GCA_900100545.1	PRJEB15941	S61
GCA_900107545	3659825	3253	38.5301	311	Lachnospiraceae	Pseudobutyrivibrio	Pseudobutyrivibrio sp900107545	100	NA	NA	NA	99.52	1.3	NCBI	Cow rumen	Animal rumen	NZ	NA	ACV-2		GCA_900107545.1	PRJEB16656	S61, S123
GCA_900101325	3052040	2770	38.7566	215	Lachnospiraceae	Pseudobutyrivibrio	Pseudobutyrivibrio sp900112855	97.08	1528	Pseudobutyrivibrio_ruminis_DSM_9787	98.498	99.52	0.16	NCBI	Sheep rumen	Animal rumen	Australia	Oceania	AR14		GCA_900101325.1	PRJEB15745	S61, S124
GCA_900111635	2919653	2688	38.8963	165	Lachnospiraceae	Pseudobutyrivibrio	Pseudobutyrivibrio ruminis	96.03	NA	NA	NA	99.52	0.06	NCBI	Cow rumen	Animal rumen	NZ	NA	C4		GCA_900111635.1	PRJEB17054	S61
GCA_900115355	3061254	2758	38.9056	165	Lachnospiraceae	Pseudobutyrivibrio	Pseudobutyrivibrio ruminis	96.12	NA	NA	NA	99.52	0	NCBI	Sheep rumen	Animal rumen	UK	Europe	JW11		GCA_900115355.1	PRJEB17175	S61
GCA_000701765	2807206	2552	38.9992	165	Lachnospiraceae	Pseudobutyrivibrio	Pseudobutyrivibrio ruminis	96.17	NA	NA	NA	99.52	0	NCBI	cow rumen	Animal rumen	NA	NA	LB2011		GCA_000701765.1	PRJNA223068	S61
GCA_000621865	3080260	2740	38.2599	150	Lachnospiraceae	Pseudobutyrivibrio	Pseudobutyrivibrio sp000621865	100	462	Pseudobutyrivibrio_ruminis_DSM_9787	97.664	99.52	0	NCBI	Cow rumen	Animal rumen	NZ	NA	MD2005		GCA_000621865.1	PRJNA223452	S61
GCA_900112855	2943514	2660	38.7882	215	Lachnospiraceae	Pseudobutyrivibrio	Pseudobutyrivibrio sp900112855	100	1390	Pseudobutyrivibrio_ruminis_DSM_9787	99.043	99.42	0	NCBI	Cow rumen	Animal rumen	UK	Europe	NOR37		GCA_900112855.1	PRJEB17246	S61, S125
GCA_900113655	3557369	3098	38.7104	320	Lachnospiraceae	Pseudobutyrivibrio	Pseudobutyrivibrio sp900113655	100	NA	NA	NA	99.52	0.72	NCBI	Cow rumen	Animal rumen	Canada	North America	OR37		GCA_900113655.1	PRJEB17350	S61
GCA_900115215	3371868	3040	38.8413	302	Lachnospiraceae	Pseudobutyrivibrio	Pseudobutyrivibrio sp900100545	98.38	NA	NA	NA	99.52	0.64	NCBI	Cow rumen	Animal rumen	USA	North America	UC1225		GCA_900115215.1	PRJEB17131	0
GCA_900104335	3241852	2896	38.9934	309	Lachnospiraceae	Pseudobutyrivibrio	Pseudobutyrivibrio sp900104335	100	NA	NA	NA	99.52	0.97	NCBI	Cow rumen	Animal rumen	Australia	Oceania	YE44		GCA_900104335.1	PRJEB16254	S61
GCA_000686105	7561574	5941	41.1131	157	Lachnospiraceae	Robinsoniella	Robinsoniella peoriensis	98.91	1529	Robinsoniella_peoriensis_PPC31	99.345	99.37	0.95	NCBI	switchgrass	Environment	NA	NA	KNHs210		GCA_000686105.1	PRJNA239508	S106
GCA_001940225	3360661	3242	38.1885	196	Lachnospiraceae	44971	14-2 sp001940225	100	1531	Roseburia_hominis_A2-183	95.283	98.85	2.39	NCBI	Sus scrofa domesticus stool	Animal other region	USA	North America	499		GCA_001940225.1	PRJNA341691	0
GCA_001940165	3390986	3049	40.6809	195	Lachnospiraceae	Roseburia	Roseburia sp001940165	100	1529	Roseburia_hominis_A2-183	96.561	99.52	1.21	NCBI	Sus scrofa domesticus stool	Animal other region	USA	North America	831b		GCA_001940165.1	PRJNA341691	0
GCA_014297335	2712279	2613	46.3938	79	Lachnospiraceae	CAG-45	CAG-45 sp000438375	98.99	1529	Roseburia_hominis_A2-183	95.081	97.95	1.77	NCBI	Homo sapiens stool	Human GI	China	Asia	BX0805		GCA_014297335.1	PRJNA656402	S24
GCA_014287635	3504022	3143	40.339	271	Lachnospiraceae	1XD42-69	1XD42-69 sp014287635	100	1529	Roseburia_hominis_A2-183	95.482	99.03	2.5	NCBI	Homo sapiens stool	Human GI	China	Asia	BX1005		GCA_014287635.1	PRJNA656402	S24
GCA_014287625	3223102	3043	50.4476	270	Lachnospiraceae	Merdisoma	Merdisoma sp014290175	100	NA	NA	NA	99.37	0.63	NCBI	Homo sapiens stool	Human GI	China	Asia	NSJ-67		GCA_014287625.1	PRJNA656402	S24
GCA_014287515	4223195	3868	40.9526	269	Lachnospiraceae	Roseburia	Roseburia sp003470905	99.96	1529	Roseburia_hominis_A2-183	98.381	99.03	0.91	NCBI	Homo sapiens stool	Human GI	China	Asia	NSJ-69		GCA_014287515.1	PRJNA656402	S24
GCA_014287435	2558168	2342	44.8901	267	Lachnospiraceae	Pararoseburia	Pararoseburia lenta	100	1530	Roseburia_hominis_A2-183	95.155	98.43	0.97	NCBI	Homo sapiens stool	Human GI	China	Asia	NSJ-9		GCA_014287435.1	PRJNA656402	S24
GCA_000524295	2102611	1845	51.7663	87	Lachnospiraceae	Shuttleworthia	Shuttleworthia satelles	97.61	1530	Shuttleworthia_satelles_VPI_D143K-13	99.176	98.74	0.29	NCBI	human oral	Human oral	USA	North America	MSX8B		GCA_000524295.1	PRJNA165923	0
GCA_002160985	3467513	3215	52.2641	208	Lachnospiraceae	Lachnoclostridium_B	Lachnoclostridium_B sp002160985	100	1529	Faecalicatena_fissicatena_DSM_3598	94.183	97.66	2.44	NCBI	Healthy gallus gallus caeca	Animal other region	Czech Republic	Europe	An118		GCA_002160985.1	PRJNA377666	S34
GCA_002160825	3513548	3242	50.8815	207	Lachnospiraceae	Merdisoma	Merdisoma sp002160825	100	1529	Faecalicatena_fissicatena_DSM_3598	94.118	98.73	2.22	NCBI	Healthy gallus gallus caeca	Animal other region	Czech Republic	Europe	An131		GCA_002160825.1	PRJNA377666	S34
GCA_002160765	3689697	3432	50.448	206	Lachnospiraceae	Merdisoma	Merdisoma faecalis	100	1388	Robinsoniella_peoriensis_PPC31	94.037	99.37	0.32	NCBI	Healthy gallus gallus caeca	Animal other region	Czech Republic	Europe	An138		GCA_002160765.1	PRJNA377666	S34
GCA_002160755	4288148	3878	54.4505	205	Lachnospiraceae	Lachnoclostridium_A	Lachnoclostridium_A sp002160755	100	1134	Enterocloster_lavalensis_CCRI-9842	95.591	99.37	0	NCBI	Healthy gallus gallus caeca	Animal other region	Czech Republic	Europe	An14		GCA_002160755.1	PRJNA377666	S34
GCA_002160525	4853259	4316	49.448	204	Lachnospiraceae	Mediterraneibacter	Mediterraneibacter cottocaccae	100	1126	Mediterraneibacter_glycyrrhizinilyticus_ZM35	96.007	98.83	0.58	NCBI	Healthy gallus gallus caeca	Animal other region	Czech Republic	Europe	An169		GCA_002160525.1	PRJNA377666	S34
GCA_002160325	2771487	2379	43.1732	203	Lachnospiraceae	An181	An181 sp002160325	100	1530	Faecalicatena_fissicatena_DSM_3598	94.434	95.32	0.58	NCBI	Healthy gallus gallus caeca	Animal other region	Czech Republic	Europe	An181		GCA_002160325.1	PRJNA377666	S34
GCA_002160135	3252622	3157	50.0471	202	Lachnospiraceae	Choladocola	Choladocola avistercoris	100	1229	Blautia_coccoides_JCM_1395	92.933	99.05	0.16	NCBI	Healthy gallus gallus caeca	Animal other region	Czech Republic	Europe	An196		GCA_002160135.1	PRJNA377666	S34
GCA_002159505	3165764	3020	46.7571	200	Lachnospiraceae	Mediterraneibacter	Mediterraneibacter catenae	98.34	1130	Mediterraneibacter_glycyrrhizinilyticus_ZM35	96.994	98.64	1.46	NCBI	Healthy gallus gallus caeca	Animal other region	Czech Republic	Europe	An298		GCA_002159505.1	PRJNA377666	S34
GCA_002161355	3431056	3049	50.2777	211	Lachnospiraceae	Mediterraneibacter	Mediterraneibacter caccavium	100	1530	Mediterraneibacter_glycyrrhizinilyticus_ZM35	95.979	98.83	0.99	NCBI	Healthy gallus gallus caeca	Animal other region	Czech Republic	Europe	An76		GCA_002161355.1	PRJNA377666	S34
GCA_900625025	3125902	2689	55.4516	340	Lachnospiraceae	CAG-791	CAG-791 sp900625025	100	1543	Butyrivibrio_hungatei_JK_615	91.739	97.61	1.26	NCBI	Homo sapiens sputum	Human oral	France	Europe	Marseille-P6806		GCA_900625025.1	PRJEB28801	0
GCA_001688665	7225339	7079	48.1462	7	Lachnospiraceae	Enterocloster	Enterocloster clostridioformis	97.81	1528	Enterocloster_asparagiformis_N6	96.052	99.32	1.27	NCBI	Mus musculus	Animal other region	Switzerland	Europe	YL32		GCA_001688665.2	PRJNA317592	0
GCA_002161055	2751690	2565	31.2119	209	Anaerotignaceae	Fimicola	Fimicola cottocaccae	100	1519	Anaerotignum_lactatifermentans_G17	95.124	98.66	0	NCBI	Healthy gallus gallus caeca	Animal other region	Czech Republic	Europe	An114		GCA_002161055.1	PRJNA377666	S34
11861_6_57	4193964	3761	41.2248	2	Lachnospiraceae	Blautia_A	Blautia_A wexlerae	97.35	1267	Blautia_wexlerae_WAL_14507	98.295	98.52	0	HBC	Healthy Homo sapiens stool	Human GI	UK	Europe	0		11861_6_57	ERP105624	S2
11861_6_59	3011630	2705	40.4156	4	Lachnospiraceae	Mediterraneibacter	Mediterraneibacter faecis	97.26	1528	Mediterraneibacter_faecis_Eg2	99.715	99.12	0.58	HBC	Healthy Homo sapiens stool	Human GI	UK	Europe	0		11861_6_59	ERP105624	S2
11861_6_64	3419452	3415	44.1792	5	Lachnospiraceae	Anaerostipes	Anaerostipes caccae	98.31	1530	Anaerostipes_caccae_L1-92	99.588	99.33	4.03	HBC	Healthy Homo sapiens stool	Human GI	UK	Europe	0		11861_6_64	ERP105624	S2
11861_6_91	6960711	5872	47.8589	6	Lachnospiraceae	Eisenbergiella	Eisenbergiella porci	96.79	1527	Eisenbergiella_tayi_B086562	97.763	98.13	1.63	HBC	Healthy Homo sapiens stool	Human GI	UK	Europe	0		11861_6_91	ERP105624	S2
11861_6_93	5574374	5312	48.9268	7	Lachnospiraceae	Enterocloster	Enterocloster clostridioformis	97.71	1528	Enterocloster_asparagiformis_N6	96.256	99.32	0	HBC	Healthy Homo sapiens stool	Human GI	UK	Europe	0		11861_6_93	ERP105624	S2
12718_7_47	3280206	2826	43.1362	17	Lachnospiraceae	Coprococcus	Coprococcus eutactus	98.67	1516	Coprococcus_eutactus_ATCC_27759	96.557	99.33	0	HBC	Healthy Homo sapiens stool	Human GI	UK	Europe	0		12718_7_47	ERP105624	S2
12718_7_52	5238872	4433	45.3436	18	Lachnospiraceae	Muricomes	Muricomes fissicatena_A	99.03	1530	Faecalicatena_fissicatena_DSM_3598	99.738	98.73	0	HBC	Healthy Homo sapiens stool	Human GI	UK	Europe	0		12718_7_52	ERP105624	S2
12718_7_53	3752295	3623	40.6447	19	Lachnospiraceae	Agathobacter	Agathobacter rectalis	97.67	1529	Agathobacter_rectalis_ATCC_33656	98.289	99.03	0.24	HBC	Healthy Homo sapiens stool	Human GI	UK	Europe	0		12718_7_53	ERP105624	S2
12718_7_64	4374505	4103	42.1695	20	Lachnospiraceae	Roseburia	Roseburia intestinalis	98.43	1529	Roseburia_hominis_A2-183	98.178	98.07	1.81	HBC	Healthy Homo sapiens stool	Human GI	UK	Europe	0		12718_7_64	ERP105624	S2
12718_7_73	6954442	5856	47.8192	6	Lachnospiraceae	Eisenbergiella	Eisenbergiella porci	96.77	1527	Eisenbergiella_tayi_B086562	97.763	98.13	1.63	HBC	Healthy Homo sapiens stool	Human GI	UK	Europe	0		12718_7_73	ERP105624	S2
12718_7_76	3297169	2832	38.1328	21	Lachnospiraceae	Anaerobutyricum	Anaerobutyricum hallii	98.9	1588	Anaerobutyricum_hallii_ATCC_27751	98.488	99.33	1.34	HBC	Healthy Homo sapiens stool	Human GI	UK	Europe	0		12718_7_76	ERP105624	S2
12718_7_79	5431291	5129	48.843	7	Lachnospiraceae	Enterocloster	Enterocloster clostridioformis	99.98	1528	Enterocloster_asparagiformis_N6	96.256	98.76	1.13	HBC	Healthy Homo sapiens stool	Human GI	UK	Europe	0		12718_7_79	ERP105624	S2
12718_7_82	2882078	2686	41.4119	22	Lachnospiraceae	Dorea_A	Dorea_A longicatena	99.99	1529	Dorea_longicatena_111-35	99.772	98.25	0	HBC	Healthy Homo sapiens stool	Human GI	UK	Europe	0		12718_7_82	ERP105624	S2
12718_7_83	3331364	2830	38.0532	21	Lachnospiraceae	Anaerobutyricum	Anaerobutyricum hallii	99.99	1528	Anaerobutyricum_hallii_ATCC_27751	98.171	98.66	1.34	HBC	Healthy Homo sapiens stool	Human GI	UK	Europe	0		12718_7_83	ERP105624	S2
12718_7_86	2681836	2422	41.7265	23	Lachnospiraceae	Mediterraneibacter	Mediterraneibacter torques	99.98	1528	Faecalicatena_fissicatena_DSM_3598	96.333	98.25	0	HBC	Healthy Homo sapiens stool	Human GI	UK	Europe	0		12718_7_86	ERP105624	S2
13154_4_45	2726575	2583	37.0977	27	Lachnospiraceae	Anaerostipes	Anaerostipes hadrus	99.92	1529	Anaerostipes_hadrus_DSM_3319	99.075	99.33	2.01	HBC	Healthy Homo sapiens stool	Human GI	UK	Europe	0		13154_4_45	ERP105624	S2
13414_6_29	3413803	2998	38.4324	21	Lachnospiraceae	Anaerobutyricum	Anaerobutyricum hallii	98.77	1529	Anaerobutyricum_hallii_ATCC_27751	98.442	98.66	1.34	HBC	Healthy Homo sapiens stool	Human GI	UK	Europe	0		13414_6_29	ERP012217	S2
13414_6_30	3015626	2717	41.8474	23	Lachnospiraceae	Mediterraneibacter	Mediterraneibacter torques	99.49	1528	Faecalicatena_fissicatena_DSM_3598	96.333	99.42	0	HBC	Healthy Homo sapiens stool	Human GI	UK	Europe	0		13414_6_30	ERP012217	S2
13414_6_65	3611619	3421	41.5372	33	Lachnospiraceae	Blautia_A	Blautia_A obeum	97.51	1527	Blautia_obeum_ATCC_29174	98.902	99.37	0	HBC	Healthy Homo sapiens stool	Human GI	UK	Europe	0		13414_6_65	ERP012217	S2
13414_6_66	3627172	3321	42.4978	34	Lachnospiraceae	Blautia_A	Blautia_A sp900066355	100	1521	Blautia_obeum_ATCC_29174	97.598	99.37	0.63	HBC	Healthy Homo sapiens stool	Human GI	UK	Europe	0		13414_6_66	ERP012217	S2
13470_2_56	6199506	5529	49.5414	39	Lachnospiraceae	Enterocloster	Enterocloster citroniae	99.26	1530	Enterocloster_lavalensis_CCRI-9842	95.882	98.58	0	HBC	Healthy Homo sapiens stool	Human GI	UK	Europe	0		13470_2_56	ERP012217	S2
13470_2_57	3430916	3292	42.3029	40	Lachnospiraceae	Bariatricus	Bariatricus comes	99.06	1528	Coprococcus_comes_ATCC_27758	99.449	99.42	0	HBC	Healthy Homo sapiens stool	Human GI	UK	Europe	0		13470_2_57	ERP012217	S2
13470_2_87	3016058	2902	40.7365	41	Lachnospiraceae	Dorea	Dorea formicigenerans	97.75	1527	Dorea_formicigenerans_ATCC_27755	98.305	99.42	0.19	HBC	Healthy Homo sapiens stool	Human GI	UK	Europe	0		13470_2_87	ERP012217	S2
13670_3_12	3238634	3066	37.1155	27	Lachnospiraceae	Anaerostipes	Anaerostipes hadrus	98.29	1529	Anaerostipes_hadrus_DSM_3319	99.009	99.33	2.01	HBC	Healthy Homo sapiens stool	Human GI	UK	Europe	0		13670_3_12	ERP105624	S2
14207_6_14	6917562	6729	48.0506	7	Lachnospiraceae	Enterocloster	Enterocloster clostridioformis	98.06	1528	Enterocloster_asparagiformis_N6	95.984	99.32	2.4	HBC	Healthy Homo sapiens stool	Human GI	UK	Europe	0		14207_6_14	ERP105624	S2
14207_7_6	3513081	3101	37.9305	21	Lachnospiraceae	Anaerobutyricum	Anaerobutyricum hallii	98.54	1528	Anaerobutyricum_hallii_ATCC_27751	97.967	98.66	1.34	HBC	Healthy Homo sapiens stool	Human GI	UK	Europe	0		14207_7_6	ERP012217	S2
14207_7_87	3184580	2753	37.8441	49	Lachnospiraceae	Anaerobutyricum	Anaerobutyricum soehngenii	97.2	1528	Anaerobutyricum_soehngenii_L2-7	99.123	100	1.34	HBC	Healthy Homo sapiens stool	Human GI	UK	Europe	0		14207_7_87	ERP012217	S2
15841_8_85	3256203	3200	44.335	5	Lachnospiraceae	Anaerostipes	Anaerostipes caccae	98.4	1530	Anaerostipes_caccae_L1-92	99.588	99.33	4.03	HBC	Healthy Homo sapiens stool	Human GI	UK	Europe	0		15841_8_85	ERP105624	S2
18048_1_42	3256437	3201	44.3271	5	Lachnospiraceae	Anaerostipes	Anaerostipes caccae	98.33	1530	Anaerostipes_caccae_L1-92	99.588	99.33	4.03	HBC	Healthy Homo sapiens stool	Human GI	UK	Europe	0		18048_1_42	ERP105624	S2
18048_1_58	3819587	3579	41.1163	52	Lachnospiraceae	Roseburia	Roseburia inulinivorans	97.48	1258	Roseburia_inulinivorans_A2-194	99.748	99.03	1.37	HBC	Healthy Homo sapiens stool	Human GI	UK	Europe	0		18048_1_58	ERP105624	S2
18048_1_59	3842187	3489	41.1416	2	Lachnospiraceae	Blautia_A	Blautia_A wexlerae	97.32	705	Blautia_wexlerae_WAL_14507	99.008	99.37	0	HBC	Healthy Homo sapiens stool	Human GI	UK	Europe	0		18048_1_59	ERP105624	S2
18048_1_60	3002885	2741	40.8492	4	Lachnospiraceae	Mediterraneibacter	Mediterraneibacter faecis	97.53	1422	Mediterraneibacter_faecis_Eg2	99.926	99.12	0.29	HBC	Healthy Homo sapiens stool	Human GI	UK	Europe	0		18048_1_60	ERP105624	S2
18048_1_63	3235972	2823	43.6959	53	Lachnospiraceae	Coprococcus	Coprococcus eutactus_A	98.73	1516	Coprococcus_eutactus_ATCC_27759	96.108	99.16	0	HBC	Healthy Homo sapiens stool	Human GI	UK	Europe	0		18048_1_63	ERP105624	S2
18048_1_65	3245337	3103	42.4284	40	Lachnospiraceae	Bariatricus	Bariatricus comes	99.07	1536	Coprococcus_comes_ATCC_27758	99.804	99.42	0	HBC	Healthy Homo sapiens stool	Human GI	UK	Europe	0		18048_1_65	ERP105624	S2
18048_1_72	3414274	3125	41.6649	33	Lachnospiraceae	Blautia_A	Blautia_A obeum	98.47	1527	Blautia_obeum_ATCC_29174	99.176	99.37	0	HBC	Healthy Homo sapiens stool	Human GI	UK	Europe	0		18048_1_72	ERP105624	S2
18048_1_75	3563953	3337	40.9189	19	Lachnospiraceae	Agathobacter	Agathobacter rectalis	97.72	1529	Agathobacter_rectalis_ATCC_33656	98.289	99.52	0.48	HBC	Healthy Homo sapiens stool	Human GI	UK	Europe	0		18048_1_75	ERP105624	S2
18048_1_83	3014971	2705	41.8816	23	Lachnospiraceae	Mediterraneibacter	Mediterraneibacter torques	99.45	1528	Faecalicatena_fissicatena_DSM_3598	96.333	98.83	0	HBC	Healthy Homo sapiens stool	Human GI	UK	Europe	0		18048_1_83	ERP105624	S2
18048_1_86	2971367	2774	41.4497	22	Lachnospiraceae	Dorea_A	Dorea_A longicatena	98.63	1529	Dorea_longicatena_111-35	99.772	99.42	0	HBC	Healthy Homo sapiens stool	Human GI	UK	Europe	0		18048_1_86	ERP105624	S2
18048_1_92	3090439	2913	40.7429	41	Lachnospiraceae	Dorea	Dorea formicigenerans	97.87	1428	Dorea_formicigenerans_ATCC_27755	98.256	99.42	0.19	HBC	Healthy Homo sapiens stool	Human GI	UK	Europe	0		18048_1_92	ERP105624	S2
18048_1_94	3035906	2830	37.4172	56	Lachnospiraceae	Lachnospira	Lachnospira eligens_A	98.89	1426	Lachnospira_eligens_ATCC_27750	98.471	97.99	0.67	HBC	Healthy Homo sapiens stool	Human GI	UK	Europe	0		18048_1_94	ERP105624	S2
18048_2_58	3815873	3581	41.1288	52	Lachnospiraceae	Roseburia	Roseburia inulinivorans	97.46	1285	Roseburia_inulinivorans_A2-194	97.966	99.03	1.37	HBC	Healthy Homo sapiens stool	Human GI	UK	Europe	0		18048_2_58	ERP105624	S2
18048_2_59	3839653	3482	41.13	2	Lachnospiraceae	Blautia_A	Blautia_A wexlerae	97.46	1210	Blautia_wexlerae_WAL_14507	99.717	99.37	0	HBC	Healthy Homo sapiens stool	Human GI	UK	Europe	0		18048_2_59	ERP105624	S2
18048_2_60	2998616	2735	40.7652	4	Lachnospiraceae	Mediterraneibacter	Mediterraneibacter faecis	97.53	1528	Mediterraneibacter_faecis_Eg2	99.929	98.44	0.29	HBC	Healthy Homo sapiens stool	Human GI	UK	Europe	0		18048_2_60	ERP105624	S2
18048_2_63	3234541	2819	43.6741	53	Lachnospiraceae	Coprococcus	Coprococcus eutactus_A	98.71	1516	Coprococcus_eutactus_ATCC_27759	96.108	99.11	0	HBC	Healthy Homo sapiens stool	Human GI	UK	Europe	0		18048_2_63	ERP105624	S2
18048_2_65	3244353	3106	42.3895	40	Lachnospiraceae	Bariatricus	Bariatricus comes	99.07	1528	Coprococcus_comes_ATCC_27758	99.449	99.42	0	HBC	Healthy Homo sapiens stool	Human GI	UK	Europe	0		18048_2_65	ERP105624	S2
18048_2_72	3413039	3123	41.6806	33	Lachnospiraceae	Blautia_A	Blautia_A obeum	98.45	1552	Blautia_obeum_ATCC_29174	99.166	99.37	0	HBC	Healthy Homo sapiens stool	Human GI	UK	Europe	0		18048_2_72	ERP105624	S2
18048_2_75	3564011	3334	40.8729	19	Lachnospiraceae	Agathobacter	Agathobacter rectalis	97.79	1529	Agathobacter_rectalis_ATCC_33656	98.289	99.52	0.48	HBC	Healthy Homo sapiens stool	Human GI	UK	Europe	0		18048_2_75	ERP105624	S2
18048_2_83	3013545	2706	41.9038	23	Lachnospiraceae	Mediterraneibacter	Mediterraneibacter torques	99.42	1528	Faecalicatena_fissicatena_DSM_3598	96.333	99.42	0	HBC	Healthy Homo sapiens stool	Human GI	UK	Europe	0		18048_2_83	ERP105624	S2
18048_2_86	2972286	2775	41.4617	22	Lachnospiraceae	Dorea_A	Dorea_A longicatena	98.59	1529	Dorea_longicatena_111-35	99.772	99.42	0	HBC	Healthy Homo sapiens stool	Human GI	UK	Europe	0		18048_2_86	ERP105624	S2
18048_2_92	3088996	2911	40.7534	41	Lachnospiraceae	Dorea	Dorea formicigenerans	97.93	1527	Dorea_formicigenerans_ATCC_27755	98.169	99.42	0.19	HBC	Healthy Homo sapiens stool	Human GI	UK	Europe	0		18048_2_92	ERP105624	S2
18048_2_94	3036512	2830	37.4174	56	Lachnospiraceae	Lachnospira	Lachnospira eligens_A	98.88	1546	Lachnospira_eligens_ATCC_27750	98.985	98.66	0.67	HBC	Healthy Homo sapiens stool	Human GI	UK	Europe	0		18048_2_94	ERP105624	S2
18391_1_1	4102201	3645	41.6295	2	Lachnospiraceae	Blautia_A	Blautia_A wexlerae	97.57	804	Blautia_wexlerae_WAL_14507	99.09	99.37	0	HBC	Healthy Homo sapiens stool	Human GI	Canada	North America	0		18391_1_1	ERP105624	S2
18391_1_2	5617566	5402	48.6808	7	Lachnospiraceae	Enterocloster	Enterocloster clostridioformis	99.37	1528	Enterocloster_asparagiformis_N6	96.46	99.32	0.56	HBC	Healthy Homo sapiens stool	Human GI	Canada	North America	0		18391_1_2	ERP105624	S2
20287_6_15	3395766	3256	40.9607	41	Lachnospiraceae	Dorea	Dorea formicigenerans	97.97	1527	Dorea_formicigenerans_ATCC_27755	98.102	99.42	0	HBC	Healthy Homo sapiens stool	Human GI	UK	Europe	0		20287_6_15	ERP105624	S2
20287_6_18	3342817	3216	45.4012	12	Lachnospiraceae	Sellimonas	Sellimonas intestinalis	99.2	1528	Sellimonas_intestinalis_BR72	99.926	98.83	1.46	HBC	Healthy Homo sapiens stool	Human GI	UK	Europe	0		20287_6_18	ERP105624	S2
20287_6_20	3349597	3189	40.911	41	Lachnospiraceae	Dorea	Dorea formicigenerans	98	997	Dorea_formicigenerans_ATCC_27755	97.994	99.42	0	HBC	Healthy Homo sapiens stool	Human GI	UK	Europe	0		20287_6_20	ERP105624	S2
20287_6_23	3642512	3466	41.1361	19	Lachnospiraceae	Agathobacter	Agathobacter rectalis	97.41	805	Agathobacter_rectalis_ATCC_33656	98.137	99.52	0.72	HBC	Healthy Homo sapiens stool	Human GI	UK	Europe	0		20287_6_23	ERP105624	S2
20287_6_25	3677760	3410	44.2587	58	Lachnospiraceae	Coprococcus_A	Coprococcus_A catus_A	97.5	810	Coprococcus_catus_VPI-C6-61	97.93	99.33	1.34	HBC	Healthy Homo sapiens stool	Human GI	UK	Europe	0		20287_6_25	ERP105624	S2
20287_6_32	3466066	3203	41.7215	33	Lachnospiraceae	Blautia_A	Blautia_A obeum	98.44	1527	Blautia_obeum_ATCC_29174	99.176	99.37	0	HBC	Healthy Homo sapiens stool	Human GI	UK	Europe	0		20287_6_32	ERP105624	S2
20287_6_36	3335567	3088	41.9312	33	Lachnospiraceae	Blautia_A	Blautia_A obeum	97.56	1527	Blautia_obeum_ATCC_29174	99.314	99.37	0	HBC	Healthy Homo sapiens stool	Human GI	UK	Europe	0		20287_6_36	ERP105624	S2
20287_6_41	3515351	3268	41.9174	33	Lachnospiraceae	Blautia_A	Blautia_A obeum	98.41	1531	Blautia_obeum_ATCC_29174	98.494	99.37	0	HBC	Healthy Homo sapiens stool	Human GI	UK	Europe	0		20287_6_41	ERP105624	S2
20287_6_43	3274040	3166	41.0157	22	Lachnospiraceae	Dorea_A	Dorea_A longicatena	98.61	1529	Dorea_longicatena_111-35	99.393	99.42	0.12	HBC	Healthy Homo sapiens stool	Human GI	UK	Europe	0		20287_6_43	ERP105624	S2
20287_6_44	4309194	3880	42.3354	20	Lachnospiraceae	Roseburia	Roseburia intestinalis	98.22	1570	Roseburia_intestinalis_DSM_14610	99.75	99.03	1.33	HBC	Healthy Homo sapiens stool	Human GI	UK	Europe	0		20287_6_44	ERP105624	S2
20287_6_49	3513987	3265	41.9207	33	Lachnospiraceae	Blautia_A	Blautia_A obeum	98.45	1531	Blautia_obeum_ATCC_29174	98.494	99.37	0	HBC	Healthy Homo sapiens stool	Human GI	UK	Europe	0		20287_6_49	ERP105624	S2
20287_6_56	3516428	3268	41.9197	33	Lachnospiraceae	Blautia_A	Blautia_A obeum	98.44	1527	Blautia_obeum_ATCC_29174	99.176	99.37	0	HBC	Healthy Homo sapiens stool	Human GI	UK	Europe	0		20287_6_56	ERP105624	S2
20287_6_76	3513325	3263	41.9223	33	Lachnospiraceae	Blautia_A	Blautia_A obeum	98.52	1256	Blautia_obeum_ATCC_29174	99.426	99.37	0	HBC	Healthy Homo sapiens stool	Human GI	UK	Europe	0		20287_6_76	ERP105624	S2
20287_6_77	3360294	3243	40.9975	22	Lachnospiraceae	Dorea_A	Dorea_A longicatena	98.6	1118	Dorea_longicatena_111-35	99.799	99.42	0.12	HBC	Healthy Homo sapiens stool	Human GI	UK	Europe	0		20287_6_77	ERP105624	S2
20287_6_84	3356388	3238	41.1602	41	Lachnospiraceae	Dorea	Dorea formicigenerans	98.62	795	Dorea_formicigenerans_ATCC_27755	97.862	99.42	0	HBC	Healthy Homo sapiens stool	Human GI	UK	Europe	0		20287_6_84	ERP105624	S2
20298_3_62	3390436	3148	42.4104	66	Lachnospiraceae	Lachnoclostridium_A	Lachnoclostridium_A edouardi	98.13	1526	Robinsoniella_peoriensis_PPC31	95.026	99.37	0.63	HBC	Healthy Homo sapiens stool	Human GI	Canada	North America	0		20298_3_62	ERP105624	S2
20298_3_9	5745005	4802	45.4462	68	Lachnospiraceae	Murimonas	Murimonas intestini	98.81	1525	Murimonas_intestini_SRB-530-5-H	99.373	99.37	0.32	HBC	Healthy Homo sapiens stool	Human GI	Canada	North America	0		20298_3_9	ERP105624	S2
21673_4_18	3679347	3410	44.26	58	Lachnospiraceae	Coprococcus_A	Coprococcus_A catus_A	97.43	1514	Coprococcus_catus_VPI-C6-61	97.112	99.33	1.34	HBC	Healthy Homo sapiens stool	Human GI	UK	Europe	0		21673_4_18	ERP105624	S2
21673_4_25	2807013	2499	41.9552	23	Lachnospiraceae	Mediterraneibacter	Mediterraneibacter torques	99.46	1355	Faecalicatena_fissicatena_DSM_3598	96.089	99.42	0	HBC	Healthy Homo sapiens stool	Human GI	UK	Europe	0		21673_4_25	ERP105624	S2
21673_4_31	3519520	3262	41.935	33	Lachnospiraceae	Blautia_A	Blautia_A obeum	98.46	1527	Blautia_obeum_ATCC_29174	99.039	99.37	0	HBC	Healthy Homo sapiens stool	Human GI	UK	Europe	0		21673_4_31	ERP105624	S2
21673_4_35	6204967	5496	49.4425	39	Lachnospiraceae	Enterocloster	Enterocloster citroniae	99.34	1392	Enterocloster_aldenensis_RMA_9741	97.072	98.73	0	HBC	Healthy Homo sapiens stool	Human GI	UK	Europe	0		21673_4_35	ERP105624	S2
21673_4_40	3294069	3181	41.0233	22	Lachnospiraceae	Dorea_A	Dorea_A longicatena	98.55	1426	Dorea_longicatena_111-35	99.165	99.42	0.12	HBC	Healthy Homo sapiens stool	Human GI	UK	Europe	0		21673_4_40	ERP105624	S2
21673_4_53	3538460	3283	44.023	74	Lachnospiraceae	Blautia_A	Blautia_A massiliensis	98.33	1038	Blautia_schinkii_Bie_41	95.285	99.37	0.32	HBC	Healthy Homo sapiens stool	Human GI	UK	Europe	0		21673_4_53	ERP105624	S2
21673_4_60	3627812	3371	42.4934	34	Lachnospiraceae	Blautia_A	Blautia_A sp900066355	98.24	1527	Blautia_obeum_ATCC_29174	97.735	99.37	1.52	HBC	Healthy Homo sapiens stool	Human GI	UK	Europe	0		21673_4_60	ERP105624	S2
21673_4_84	3606695	3488	42.7811	75	Lachnospiraceae	Agathobacter	Agathobacter faecis	98.88	1530	Roseburia_faecis_M72_1	99.588	99.21	2.17	HBC	Healthy Homo sapiens stool	Human GI	UK	Europe	0		21673_4_84	ERP105624	S2
21673_4_87	3357411	3243	41.1662	41	Lachnospiraceae	Dorea	Dorea formicigenerans	98.61	1527	Dorea_formicigenerans_ATCC_27755	98.305	99.42	0	HBC	Healthy Homo sapiens stool	Human GI	UK	Europe	0		21673_4_87	ERP105624	S2
21673_4_8	2789687	2481	41.9121	23	Lachnospiraceae	Mediterraneibacter	Mediterraneibacter torques	99.48	1355	Faecalicatena_fissicatena_DSM_3598	96.089	99.42	0	HBC	Healthy Homo sapiens stool	Human GI	UK	Europe	0		21673_4_8	ERP105624	S2
8080_1_69	2855431	2647	40.2189	78	Lachnospiraceae	Faecalimonas	Faecalimonas phoceensis	98.77	1528	Faecalicatena_fissicatena_DSM_3598	95.151	99.37	0	HBC	Healthy Homo sapiens stool	Human GI	UK	Europe	0		8080_1_69	ERP105624	S2
8080_1_70	3306019	3215	44.3196	5	Lachnospiraceae	Anaerostipes	Anaerostipes caccae	98.48	1530	Anaerostipes_caccae_L1-92	99.794	99.33	4.03	HBC	Healthy Homo sapiens stool	Human GI	UK	Europe	0		8080_1_70	ERP105624	S2
8080_1_72	6242882	5535	45.5113	8	Lachnospiraceae	Blautia	Blautia coccoides	97.68	993	Blautia_coccoides_JCM_1395	99.899	99.36	0	HBC	Healthy Homo sapiens stool	Human GI	UK	Europe	0		8080_1_72	ERP105624	S2
8080_1_94	3249088	3089	45.1628	12	Lachnospiraceae	Sellimonas	Sellimonas intestinalis	99.8	1528	Sellimonas_intestinalis_BR72	99.851	98.83	1.66	HBC	Healthy Homo sapiens stool	Human GI	UK	Europe	0		8080_1_94	ERP105624	S2
GCF_000154305	3605636	3460	44.3106	5	Lachnospiraceae	Anaerostipes	Anaerostipes caccae	99.99	1531	Anaerostipes_caccae_L1-92	99.656	99.33	4.03	NCBI	human faeces	Human GI	United Kingdom	Europe	DSM 14662		GCF_000154305	PRJNA224116	0
GCF_000154365	6556988	5980	49.0496	11	Lachnospiraceae	Enterocloster	Enterocloster bolteae	99.99	1528	Enterocloster_asparagiformis_N6	97.551	99.32	0	NCBI	Human feces	Human GI	Japan	Asia	ATCC BAA-613		GCF_000154365	PRJNA224116	0
GCF_000154545	3141381	3021	37.1917	27	Lachnospiraceae	Anaerostipes	Anaerostipes hadrus	98.23	1529	Anaerostipes_hadrus_DSM_3319	98.877	99.33	1.34	NCBI	human faeces	Human GI	British	Europe	SS2/1		GCF_000154545	PRJNA224116	S30
GCF_000156535	4380675	4000	42.3378	20	Lachnospiraceae	Roseburia	Roseburia intestinalis	99.88	1076	Roseburia_intestinalis_DSM_14610	99.809	95.7	1.62	NCBI	healthy Homo sapiens stool	Human GI	UK	Europe	L1--82	T	GCF_000156535	PRJNA224116	S132
GCF_000156675	3053221	2965	38.9186	95	Lachnospiraceae	Blautia	Blautia hansenii	99.98	1160	Blautia_coccoides_JCM_1395	95.603	98.73	0	NCBI	human faeces	Human GI	NA	NA	0		GCF_000156675	PRJNA224116	0
GCF_000159055	3836694	3468	50.0297	76	Lachnospiraceae	Clostridium_Q	Clostridium_Q saccharolyticum_A	99.96	1527	Lacrimispora_saccharolytica_DSM_2544	95.536	99.37	0	NCBI	Human feces	Human GI	United Kingdom	Europe	M62/1		GCF_000159055	PRJNA224116	0
GCF_000159975	3930699	3515	41.3514	2	Lachnospiraceae	Blautia_A	Blautia_A wexlerae	97.76	1528	Blautia_wexlerae_WAL_14507	99.305	99.37	0	NCBI	human feces	Human GI	Canada	North America	0		GCF_000159975	PRJNA224116	0
GCF_000190355	5374520	4557	45.0311	18	Lachnospiraceae	Muricomes	Muricomes fissicatena_A	99.01	1530	Faecalicatena_fissicatena_DSM_3598	99.934	99.42	0	NCBI	healthy Homo sapiens Gastrointestinal tract biopsy tissue	Human GI	Canada	North America	D5		GCF_000190355	PRJNA224116	0
GCF_000466465	6627751	5578	47.8018	6	Lachnospiraceae	Eisenbergiella	Eisenbergiella porci	96.81	1527	Eisenbergiella_tayi_B086562	97.835	97.99	1.72	NCBI	Homo sapiens stool	Human GI	USA	North America	KLE 1755		GCF_000466465	PRJNA224116	0
GCF_000820745	7758220	6583	46.5952	14	Lachnospiraceae	Eisenbergiella	Eisenbergiella tayi	97.98	1527	Eisenbergiella_tayi_B086562	98.779	98.28	4.89	NCBI	Homo sapiens stool	Human GI	France	Europe	MS3		GCF_000820745	PRJNA224116	S88, S89
GCF_001049915	3057333	2853	45.2358	12	Lachnospiraceae	Sellimonas	Sellimonas intestinalis	99.05	1528	Sellimonas_intestinalis_BR72	99.703	98.25	1.66	NCBI	healthy Homo sapiens stool	Human GI	France	Europe	GD1		GCF_001049915	PRJNA224116	S135
GCF_001244405	5155650	4500	46.0167	186	Lachnospiraceae	Muricomes	Muricomes contortus_B	98.66	1530	Faecalicatena_fissicatena_DSM_3598	98.885	99.42	0	NCBI	Homo sapiens stool	Human GI	France	Europe	SB2		GCF_001244405	PRJNA224116	0
IMG_2524023161	6080846	5561	45.6348	8	Lachnospiraceae	Blautia	Blautia coccoides	97.99	NA	NA	NA	99.36	0	PATRIC/IMG	Homo sapiens stool(Human septicemia)	Human GI	USA	North America	ATCC 27340		IMG_2524023161	PRJNA185563	0
IMG_650377968	3511612	3664	43.7616	74	Lachnospiraceae	Blautia_A	Blautia_A massiliensis	98.29	780	Blautia_luti_DSM_14534	99.221	97.94	0.32	PATRIC/IMG	human faeces	Human GI	United Kingdom	Europe	SR1/5		IMG_650377968	PRJNA39149	0
1.23244e+06	5988046	5548	45.5243	8	Lachnospiraceae	Blautia	Blautia coccoides	98.58	1325	Blautia_coccoides_JCM_1395	99.922	99.36	0.23	PATRIC/IMG	mice (from human stool)	Animal other region	NA	NA	VE202-06		PATRIC_1232442_3	PRJDB525	0
1.23244e+06	6168028	5726	55.4598	9	Lachnospiraceae	Enterocloster	Enterocloster asparagiformis	98.66	1527	Enterocloster_lavalensis_CCRI-9842	98.968	97.83	0	PATRIC/IMG	human faeces	Human GI	Germany	Europe	0		PATRIC_1232444_3	PRJDB534	0
1.23245e+06	6030548	5812	49.4733	11	Lachnospiraceae	Enterocloster	Enterocloster bolteae	97.08	1530	Enterocloster_asparagiformis_N6	97.754	99.21	0.56	PATRIC/IMG	Human feces	Human GI	Japan	Asia	0		PATRIC_1232448_3	PRJDB526	S76
1.23245e+06	6067218	7615	49.4164	11	Lachnospiraceae	Enterocloster	Enterocloster bolteae	96.97	1426	Enterocloster_asparagiformis_N6	98.067	96.3	0.56	PATRIC/IMG	Human feces	Human GI	Japan	Asia	0		PATRIC_1232450_3	PRJDB529	0
1.23245e+06	3162583	3197	45.2964	12	Lachnospiraceae	Sellimonas	Sellimonas intestinalis	99.43	1528	Sellimonas_intestinalis_BR72	99.926	98.73	1.07	PATRIC/IMG	mice (from human stool)	Animal other region	NA	NA	VE202-14		PATRIC_1232452_3	PRJDB533	S76
1.23246e+06	7072801	6493	48.0273	6	Lachnospiraceae	Eisenbergiella	Eisenbergiella porci	96.51	1433	Eisenbergiella_tayi_B086562	97.903	96.9	2.01	PATRIC/IMG	mice (from human stool)	Animal other region	NA	NA	VE202-27		PATRIC_1232457_3	PRJDB541	S76
1.23246e+06	7416064	6670	46.7558	14	Lachnospiraceae	Eisenbergiella	Eisenbergiella tayi	97.35	762	Eisenbergiella_tayi_B086562	99.869	97.8	2.01	PATRIC/IMG	mice (from human stool)	Animal other region	NA	NA	VE202-29		PATRIC_1232458_3	PRJDB543	S76
411486	3781854	3426	49.8435	76	Lachnospiraceae	Clostridium_Q	Clostridium_Q saccharolyticum_A	99.97	1526	Lacrimispora_saccharolytica_DSM_2544	95.47	100	0	PATRIC/IMG	Human feces	Human GI	United Kingdom	Europe	0		PATRIC_411486_3	PRJNA18205	0
457412	3801051	3412	40.4433	2	Lachnospiraceae	Blautia_A	Blautia_A wexlerae	97.64	1524	Blautia_wexlerae_WAL_14507	98.957	98.1	0	PATRIC/IMG	human feces	Human GI	USA	North America	0		PATRIC_457412_4	PRJNA32503	0
657323	3511612	3664	43.7616	74	Lachnospiraceae	Blautia_A	Blautia_A massiliensis	98.29	780	Blautia_luti_DSM_14534	99.221	97.94	0.32	PATRIC/IMG	human faeces	Human GI	United Kingdom	Europe	SR1/5		PATRIC_657323_3	PRJNA39149	0
11861_6_58	4433090	3920	42.5271	3	Lachnospiraceae	Blautia_A	Blautia_A faecis	97.46	1222	Blautia_faecis_M25	99.64	99.37	0	HBC	Healthy Homo sapiens stool	Human GI	UK	Europe	0		11861_6_58	ERP105624	S2
12718_7_36	3312932	3057	43.3946	15	Lachnospiraceae	Blautia_A	Blautia_A caecimuris	98.49	1552	Blautia_caecimuris_SJ18	99.782	99.37	0	HBC	Healthy Homo sapiens stool	Human GI	UK	Europe	0		12718_7_36	ERP105624	S2
12718_7_51	5319784	4720	45.6821	13	Lachnospiraceae	Muricomes	Muricomes sp000509105	98.9	1530	Faecalicatena_fissicatena_DSM_3598	98.885	98.64	0	HBC	Healthy Homo sapiens stool	Human GI	UK	Europe	0		12718_7_51	ERP105624	S2
12718_7_63	3314516	3055	43.3993	15	Lachnospiraceae	Blautia_A	Blautia_A caecimuris	98.47	1556	Blautia_caecimuris_SJ18	99.782	98.73	0	HBC	Healthy Homo sapiens stool	Human GI	UK	Europe	0		12718_7_63	ERP105624	S2
12718_7_94	3268027	3067	43.0285	26	Lachnospiraceae	Marvinbryantia	Marvinbryantia sp900066075	97.84	1529	Lacrimispora_saccharolytica_DSM_2544	94.012	99.37	1.27	HBC	Healthy Homo sapiens stool	Human GI	UK	Europe	0		12718_7_94	ERP012217	S2
13414_6_1	3000399	2849	43.1006	29	Lachnospiraceae	Lachnoclostridium_B	Lachnoclostridium_B sp900066555	97.71	1528	Faecalicatena_fissicatena_DSM_3598	95.94	99.12	1.87	HBC	Healthy Homo sapiens stool	Human GI	UK	Europe	0		13414_6_1	ERP012217	S2
13414_6_31	2950170	2806	42.3693	31	Lachnospiraceae	Mediterraneibacter	Mediterraneibacter massiliensis	99.78	1527	Mediterraneibacter_massiliensis_AT10	99.599	99.42	0.15	HBC	Healthy Homo sapiens stool	Human GI	UK	Europe	0		13414_6_31	ERP012217	S2
13414_6_3	2912037	2533	40.9736	32	Lachnospiraceae	Coprococcus	Coprococcus sp900066115	98.74	1517	Anaerostipes_hadrus_DSM_3319	91.31	99.33	0	HBC	Healthy Homo sapiens stool	Human GI	UK	Europe	0		13414_6_3	ERP012217	S2
13414_6_67	3646129	3413	45.7866	35	Lachnospiraceae	Acetatifactor	Acetatifactor intestinalis	96.92	1515	Butyrivibrio_crossotus_DSM_2876	91.798	99.52	1.45	HBC	Healthy Homo sapiens stool	Human GI	UK	Europe	0		13414_6_67	ERP012217	S2
13470_2_90	3037573	2719	38.3514	43	Lachnospiraceae	Schaedlerella	Schaedlerella sp900066545	97.31	1303	Faecalicatena_fissicatena_DSM_3598	96.472	98.54	0	HBC	Healthy Homo sapiens stool	Human GI	UK	Europe	0		13470_2_90	ERP012217	S2
13470_2_91	2692825	2575	43.2985	29	Lachnospiraceae	Lachnoclostridium_B	Lachnoclostridium_B sp900066555	97.17	1528	Faecalicatena_fissicatena_DSM_3598	96.136	99.22	1.75	HBC	Healthy Homo sapiens stool	Human GI	UK	Europe	0		13470_2_91	ERP012217	S2
13470_2_92	4162856	3852	46.1656	44	Lachnospiraceae	Acetatifactor	Acetatifactor sp900066565	97.58	1515	Butyrivibrio_crossotus_DSM_2876	91.853	99.03	1.93	HBC	Healthy Homo sapiens stool	Human GI	UK	Europe	0		13470_2_92	ERP012217	S2
14207_6_11	3273900	3280	43.7592	10	Lachnospiraceae	Anaerostipes	Anaerostipes hominis	98.68	1531	Anaerostipes_caccae_L1-92	97.388	99.33	3.36	HBC	Healthy Homo sapiens stool	Human GI	UK	Europe	0		14207_6_11	ERP105624	S2
14207_7_32	3036060	2862	37.6751	45	Lachnospiraceae	Anaerostipes	Anaerostipes sp900066705	100	1248	Anaerostipes_hadrus_DSM_3319	99.599	99.33	2.68	HBC	Healthy Homo sapiens stool	Human GI	UK	Europe	0		14207_7_32	ERP012217	S2
14207_7_33	4541835	4068	42.6498	3	Lachnospiraceae	Blautia_A	Blautia_A faecis	97.52	818	Blautia_glucerasea_HFTH-1	96.5	98.73	0.63	HBC	Healthy Homo sapiens stool	Human GI	UK	Europe	0		14207_7_33	ERP012217	S2
14207_7_43	3710127	3492	43.6038	47	Lachnospiraceae	Lachnoclostridium_B	Lachnoclostridium_B sp900066765	100	1531	Faecalimonas_umbilicata_EGH7	95.667	95.32	0.58	HBC	Healthy Homo sapiens stool	Human GI	UK	Europe	0		14207_7_43	ERP012217	S2
14207_7_45	3785081	3478	47.4052	48	Lachnospiraceae	Eisenbergiella	Eisenbergiella sp900066775	96.96	1527	Lacrimispora_saccharolytica_DSM_2544	92.349	98.08	0.19	HBC	Healthy Homo sapiens stool	Human GI	UK	Europe	0		14207_7_45	ERP012217	S2
18048_1_69	3615925	3239	47.6684	48	Lachnospiraceae	Eisenbergiella	Eisenbergiella sp900066775	97.91	1527	Eisenbergiella_tayi_B086562	94.376	98.47	0.19	HBC	Healthy Homo sapiens stool	Human GI	UK	Europe	0		18048_1_69	ERP105624	S2
18048_1_81	4086477	3765	45.9858	44	Lachnospiraceae	Acetatifactor	Acetatifactor sp900066565	97.4	1515	Butyrivibrio_crossotus_DSM_2876	91.787	98.55	2.17	HBC	Healthy Homo sapiens stool	Human GI	UK	Europe	0		18048_1_81	ERP105624	S2
18048_1_87	4084967	3770	45.9882	44	Lachnospiraceae	Acetatifactor	Acetatifactor sp900066565	97.38	1515	Butyrivibrio_crossotus_DSM_2876	91.853	99.46	2.17	HBC	Healthy Homo sapiens stool	Human GI	UK	Europe	0		18048_1_87	ERP105624	S2
18048_2_69	3610954	3228	47.6129	48	Lachnospiraceae	Eisenbergiella	Eisenbergiella sp900066775	97.94	1527	Eisenbergiella_tayi_B086562	94.376	98.08	0.19	HBC	Healthy Homo sapiens stool	Human GI	UK	Europe	0		18048_2_69	ERP105624	S2
18048_2_81	4086352	3776	45.99	44	Lachnospiraceae	Acetatifactor	Acetatifactor sp900066565	97.34	1515	Butyrivibrio_crossotus_DSM_2876	91.853	98.55	2.17	HBC	Healthy Homo sapiens stool	Human GI	UK	Europe	0		18048_2_81	ERP105624	S2
18048_2_87	4082234	3765	45.9783	44	Lachnospiraceae	Acetatifactor	Acetatifactor sp900066565	97.4	1515	Butyrivibrio_crossotus_DSM_2876	91.787	99.03	2.17	HBC	Healthy Homo sapiens stool	Human GI	UK	Europe	0		18048_2_87	ERP105624	S2
18048_2_88	3645776	3277	43.9675	57	Lachnospiraceae	Blautia_A	Blautia_A sp900066205	97.81	1528	Blautia_obeum_ATCC_29174	95.349	99.37	0.32	HBC	Healthy Homo sapiens stool	Human GI	UK	Europe	0		18048_2_88	ERP105624	S2
20287_6_17	3999096	3810	45.6803	35	Lachnospiraceae	Acetatifactor	Acetatifactor intestinalis	96.83	1515	Butyrivibrio_crossotus_DSM_2876	91.798	99.52	1.93	HBC	Healthy Homo sapiens stool	Human GI	UK	Europe	0		20287_6_17	ERP105624	S2
20287_6_28	4467534	4084	44.2849	59	Lachnospiraceae	Blautia_A	Blautia_A sp900066145	98.66	1553	Blautia_glucerasea_HFTH-1	95.782	99.37	0.63	HBC	Healthy Homo sapiens stool	Human GI	UK	Europe	0		20287_6_28	ERP105624	S2
20287_6_33	3162635	2940	38.3716	43	Lachnospiraceae	Schaedlerella	Schaedlerella sp900066545	97.27	1267	Faecalicatena_fissicatena_DSM_3598	96.451	98.83	0	HBC	Healthy Homo sapiens stool	Human GI	UK	Europe	0		20287_6_33	ERP105624	S2
20287_6_48	4476548	4099	44.2843	59	Lachnospiraceae	Blautia_A	Blautia_A sp900066145	98.64	1555	Blautia_glucerasea_HFTH-1	95.782	99.37	0.63	HBC	Healthy Homo sapiens stool	Human GI	UK	Europe	0		20287_6_48	ERP105624	S2
20287_6_55	4465988	4085	44.2819	59	Lachnospiraceae	Blautia_A	Blautia_A sp900066145	98.67	1527	Blautia_obeum_ATCC_29174	95.613	99.37	0.63	HBC	Healthy Homo sapiens stool	Human GI	UK	Europe	0		20287_6_55	ERP105624	S2
20287_6_62	4468995	4086	44.2849	59	Lachnospiraceae	Blautia_A	Blautia_A sp900066145	98.67	1527	Blautia_obeum_ATCC_29174	95.613	99.37	0.63	HBC	Healthy Homo sapiens stool	Human GI	UK	Europe	0		20287_6_62	ERP105624	S2
20287_6_72	4288318	3779	42.8375	3	Lachnospiraceae	Blautia_A	Blautia_A faecis	97.43	818	Blautia_glucerasea_HFTH-1	96.375	99.37	0	HBC	Healthy Homo sapiens stool	Human GI	UK	Europe	0		20287_6_72	ERP105624	S2
20287_6_91	3347622	3071	43.5212	15	Lachnospiraceae	Blautia_A	Blautia_A caecimuris	98.46	1535	Blautia_caecimuris_SJ18	99.782	99.37	0.63	HBC	Healthy Homo sapiens stool	Human GI	Canada	North America	0		20287_6_91	ERP105624	S2
20298_3_35	3510290	3285	40.9684	63	Lachnospiraceae	Blautia	Blautia sp000432195	100	1432	Blautia_coccoides_JCM_1395	95.178	99.36	0	HBC	Healthy Homo sapiens stool	Human GI	Canada	North America	0		20298_3_35	ERP105624	S2
20298_3_48	5803256	5185	46.8561	64	Lachnospiraceae	Blautia	Blautia sp001304935	98.75	1530	Blautia_coccoides_JCM_1395	98.125	99.36	0	HBC	Healthy Homo sapiens stool	Human GI	Canada	North America	0		20298_3_48	ERP105624	S2
20298_3_65	3863507	3798	46.0287	67	Lachnospiraceae	Sellimonas	Sellimonas avistercoris	98.2	1063	Coprococcus_comes_ATCC_27758	95.961	98.25	2.24	HBC	Healthy Homo sapiens stool	Human GI	Canada	North America	0		20298_3_65	ERP105624	S2
20298_3_81	3329208	3065	43.4202	15	Lachnospiraceae	Blautia_A	Blautia_A caecimuris	98.47	1445	Blautia_glucerasea_HFTH-1	97.521	99.37	0	HBC	Healthy Homo sapiens stool	Human GI	Canada	North America	0		20298_3_81	ERP105624	S2
20427_4_23	3854516	3672	41.1477	69	Lachnospiraceae	Agathobacter	Agathobacter sp000434275	99.98	1189	Roseburia_faecis_M72_1	97.942	99.21	1.36	HBC	Healthy Homo sapiens stool	Human GI	Canada	North America	0		20427_4_23	ERP105624	S2
20427_4_25	3864393	3686	41.1537	69	Lachnospiraceae	Agathobacter	Agathobacter sp000434275	100	1063	Roseburia_faecis_M72_1	99.111	99.21	1.36	HBC	Healthy Homo sapiens stool	Human GI	Canada	North America	0		20427_4_25	ERP105624	S2
20427_4_28	3333993	3063	43.4272	15	Lachnospiraceae	Blautia_A	Blautia_A caecimuris	98.52	1489	Blautia_glucerasea_HFTH-1	97.521	99.37	0	HBC	Healthy Homo sapiens stool	Human GI	Canada	North America	0		20427_4_28	ERP105624	S2
21673_4_19	4001421	3670	43.8743	72	Lachnospiraceae	Blautia_A	Blautia_A sp000436615	98.03	1521	Blautia_obeum_ATCC_29174	98.216	99.37	0.63	HBC	Healthy Homo sapiens stool	Human GI	UK	Europe	0		21673_4_19	ERP105624	S2
21673_4_30	3138691	2999	42.9458	29	Lachnospiraceae	Lachnoclostridium_B	Lachnoclostridium_B sp900066555	97.69	1528	Faecalicatena_fissicatena_DSM_3598	96.071	99.22	2.14	HBC	Healthy Homo sapiens stool	Human GI	UK	Europe	0		21673_4_30	ERP105624	S2
21673_4_38	3659843	3298	44.0133	73	Lachnospiraceae	Blautia_A	Blautia_A sp900066335	98.77	931	Blautia_schinkii_Bie_41	94.934	99.37	0.32	HBC	Healthy Homo sapiens stool	Human GI	UK	Europe	0		21673_4_38	ERP105624	S2
21673_4_81	4311184	3795	42.8228	3	Lachnospiraceae	Blautia_A	Blautia_A faecis	97.54	1528	Blautia_obeum_ATCC_29174	95.89	99.37	0	HBC	Healthy Homo sapiens stool	Human GI	UK	Europe	0		21673_4_81	ERP105624	S2
GCF_000154245	2954116	2619	41.3587	341	Lachnospiraceae	Coprococcus	Coprococcus sp000154245	99.99	1517	Anaerostipes_hadrus_DSM_3319	91.376	99.33	0	NCBI	Healthy infant Homo sapiens stool	Human GI	UK	Europe	L2-50		GCF_000154245	PRJNA224116	S16
GCF_900078195	4599950	3923	33.2089	342	Lachnospiraceae	Lachnoclostridium	Lachnoclostridium sp900078195	100	1530	Anaerocolumna_cellulosilytica_SN021	94.078	99.11	2.68	NCBI	Healthy Homo sapiens stool	Human GI	Senegal	Africa	Marseille-P299		GCF_900078195	PRJNA224116	0
GCF_900086625	4144147	3842	49.2861	239	Lachnospiraceae	Extibacter	Extibacter muris	95.67	1528	Extibacter_muris_40cc-B-5824-ARE	97.773	98.83	0.58	NCBI	Homo sapiens stool	Human GI	Niger	Africa	Marseille-P2538		GCF_900086625	PRJNA224116	S84
1.09577e+06	4168973	3782	39.1827	1	Lachnospiraceae	Blautia_A	Blautia_A sp000285855	100	1420	Blautia_wexlerae_WAL_14507	97.334	99.37	2.8	PATRIC/IMG	human feces	Human GI	France	Europe	0		PATRIC_1095771_3	PRJEA82615	0
1.23245e+06	3446523	3494	43.4044	10	Lachnospiraceae	Anaerostipes	Anaerostipes hominis	99.92	1531	Anaerostipes_caccae_L1-92	97.388	99.33	4.05	PATRIC/IMG	human faeces	Human GI	Japan	Asia	0		PATRIC_1232447_3	PRJDB528	0
1.23245e+06	5306940	4943	45.8657	13	Lachnospiraceae	Muricomes	Muricomes sp000509105	100	1436	Faecalicatena_fissicatena_DSM_3598	99.022	98.83	0	PATRIC/IMG	mice (from human stool)	Animal other region	NA	NA	VE202-21		PATRIC_1232453_3	PRJDB537	S76
1.51944e+06	3267429	3065	52.8692	50	Lachnospiraceae	Lachnoclostridium_B	Lachnoclostridium_B sp000765215	100	1315	Faecalicatena_fissicatena_DSM_3598	94.837	97.56	2.44	PATRIC/IMG	Homo sapiens stool	Human GI	Denmark	Europe	ER2		PATRIC_1519438_3	PRJNA253252	S60
12718_7_92	3544599	3304	47.7416	24	Lachnospiraceae	Copromonas	Copromonas sp900066055	97.18	1305	Lacrimispora_saccharolytica_DSM_2544	93.74	99.37	0	HBC	Healthy Homo sapiens stool	Human GI	UK	Europe	0		12718_7_92	ERP012217	S2
12718_7_93	3403260	2945	43.6638	25	Lachnospiraceae	Hominisplanchenecus	Hominisplanchenecus faecis	97.87	1530	Faecalicatena_fissicatena_DSM_3598	94.961	100	0.63	HBC	Healthy Homo sapiens stool	Human GI	UK	Europe	0		12718_7_93	ERP012217	S2
13414_6_15	3990199	3659	45.605	28	Lachnospiraceae	Limivivens	Limivivens sp900066135	97.67	1530	Robinsoniella_peoriensis_PPC31	94.11	99.37	0.12	HBC	Healthy Homo sapiens stool	Human GI	UK	Europe	0		13414_6_15	ERP012217	S2
13414_6_2	3025028	2708	34.0019	30	Lachnospiraceae	CAG-603	CAG-603 sp900066105	100	1531	Faecalicatena_fissicatena_DSM_3598	93.856	99.33	0	HBC	Healthy Homo sapiens stool	Human GI	UK	Europe	0		13414_6_2	ERP012217	S2
13414_6_68	3330300	3171	44.3718	36	Lachnospiraceae	CAG-95	CAG-95 sp900066375	97.57	1540	Kineothrix_alysoides_KNHs209	92.997	98.39	2.19	HBC	Healthy Homo sapiens stool	Human GI	UK	Europe	0		13414_6_68	ERP012217	S2
13414_6_69	3323758	3042	50.0375	37	Lachnospiraceae	Merdisoma	Merdisoma sp900066385	97.89	1520	Faecalicatena_fissicatena_DSM_3598	93.517	99.05	0.63	HBC	Healthy Homo sapiens stool	Human GI	UK	Europe	0		13414_6_69	ERP012217	S2
13414_6_70	2868013	2669	40.7354	38	Lachnospiraceae	RUG115	RUG115 sp900066395	97.78	1531	Roseburia_hominis_A2-183	95.216	99.52	1.22	HBC	Healthy Homo sapiens stool	Human GI	UK	Europe	0		13414_6_70	ERP012217	S2
13470_2_89	3714954	3369	48.0683	42	Lachnospiraceae	Copromonas	Copromonas sp900066535	97.35	1558	Lacrimispora_xylanolytica_DSM_6555	94.861	99.37	0	HBC	Healthy Homo sapiens stool	Human GI	UK	Europe	0		13470_2_89	ERP012217	S2
13470_2_93	3553289	3324	49.8343	37	Lachnospiraceae	Merdisoma	Merdisoma sp900066385	100	1527	Faecalicatena_fissicatena_DSM_3598	94.106	99.37	0.63	HBC	Healthy Homo sapiens stool	Human GI	UK	Europe	0		13470_2_93	ERP012217	S2
14207_7_13	3339649	2966	43.9569	25	Lachnospiraceae	Hominisplanchenecus	Hominisplanchenecus faecis	98.56	1530	Faecalicatena_fissicatena_DSM_3598	94.961	99.37	0.63	HBC	Healthy Homo sapiens stool	Human GI	UK	Europe	0		14207_7_13	ERP012217	S2
14207_7_42	5871584	5029	48.7045	46	Lachnospiraceae	Diplocloster	Diplocloster agilis	98.9	1526	Faecalicatena_fissicatena_DSM_3598	93.381	100	3.64	HBC	Healthy Homo sapiens stool	Human GI	UK	Europe	0		14207_7_42	ERP012217	S2
18048_1_84	3345563	3299	45.2143	54	Lachnospiraceae	Choladocola	Choladocola sp003480725	97.19	1531	Cuneatibacter_caecimuris_BARN-424-CC-10	93.915	99.37	0	HBC	Healthy Homo sapiens stool	Human GI	UK	Europe	0		18048_1_84	ERP105624	S2
18048_1_85	3393600	3170	51.794	55	Lachnospiraceae	Copromonas	Copromonas sp000435795	98.08	986	Lacrimispora_xylanolytica_DSM_6555	95.889	98.73	0	HBC	Healthy Homo sapiens stool	Human GI	UK	Europe	0		18048_1_85	ERP105624	S2
18048_2_84	3344439	3303	45.187	54	Lachnospiraceae	Choladocola	Choladocola sp003480725	97.18	1531	Cuneatibacter_caecimuris_BARN-424-CC-10	94.118	99.37	0	HBC	Healthy Homo sapiens stool	Human GI	UK	Europe	0		18048_2_84	ERP105624	S2
18048_2_85	3392090	3157	51.7991	55	Lachnospiraceae	Copromonas	Copromonas sp000435795	98.08	986	Lacrimispora_xylanolytica_DSM_6555	95.889	98.73	0	HBC	Healthy Homo sapiens stool	Human GI	UK	Europe	0		18048_2_85	ERP105624	S2
20287_6_34	3610146	3173	48.3261	60	Lachnospiraceae	Choladousia	Choladousia sp902363135	99.9	1491	Blautia_schinkii_Bie_41	95.5	99.37	0	HBC	Healthy Homo sapiens stool	Human GI	UK	Europe	0		20287_6_34	ERP105624	S2
20287_6_63	3773898	3374	48.2844	60	Lachnospiraceae	Choladousia	Choladousia sp902363135	100	1589	Blautia_schinkii_Bie_41	95.183	99.37	0	HBC	Healthy Homo sapiens stool	Human GI	UK	Europe	0		20287_6_63	ERP105624	S2
20287_6_88	5524219	4812	48.2479	61	Lachnospiraceae	Diplocloster	Diplocloster modestus	99.73	1528	Faecalicatena_fissicatena_DSM_3598	93.25	99.37	2.37	HBC	Healthy Homo sapiens stool	Human GI	UK	Europe	0		20287_6_88	ERP105624	S2
20298_3_34	3130550	2836	49.0486	62	Lachnospiraceae	Paralachnospira	Paralachnospira sp902363445	100	1549	Cuneatibacter_caecimuris_BARN-424-CC-10	91.069	98.52	0	HBC	Healthy Homo sapiens stool	Human GI	Canada	North America	0		20298_3_34	ERP105624	S2
20298_3_59	6637357	5595	47.4461	65	Lachnospiraceae	Catenibacillus	Catenibacillus sp902363555	100	1528	Catenibacillus_scindens_CG19-1	96.289	99.33	0.67	HBC	Healthy Homo sapiens stool	Human GI	Canada	North America	0		20298_3_59	ERP105624	S2
21673_4_12	4141345	3649	47.0195	71	Lachnospiraceae	Choladousia	Choladousia sp902363665	100	1525	Lacrimispora_saccharolytica_DSM_2544	93.467	99.37	0	HBC	Healthy Homo sapiens stool	Human GI	UK	Europe	0		21673_4_12	ERP105624	S2
21673_4_37	3539975	3085	43.675	25	Lachnospiraceae	Hominisplanchenecus	Hominisplanchenecus faecis	98.19	1519	Faecalicatena_fissicatena_DSM_3598	94.568	100	0	HBC	Healthy Homo sapiens stool	Human GI	UK	Europe	0		21673_4_37	ERP105624	S2
21673_4_3	3466198	3401	44.932	54	Lachnospiraceae	Choladocola	Choladocola sp003480725	97.13	1528	Robinsoniella_peoriensis_PPC31	93.211	99.37	0	HBC	Healthy Homo sapiens stool	Human GI	UK	Europe	0		21673_4_3	ERP105624	S2
21673_4_71	3907169	3593	48.1634	42	Lachnospiraceae	Copromonas	Copromonas sp900066535	97.5	1527	Lacrimispora_saccharolytica_DSM_2544	93.076	100	0	HBC	Healthy Homo sapiens stool	Human GI	UK	Europe	0		21673_4_71	ERP105624	S2
8080_1_93	2962513	2809	46.4544	79	Lachnospiraceae	CAG-45	CAG-45 sp000438375	100	1529	Roseburia_hominis_A2-183	95.081	98.19	1.6	HBC	Healthy Homo sapiens stool	Human GI	UK	Europe	0		8080_1_93	ERP105624	S2
1.715e+06	3888961	3291	41.0627	51	Lachnospiraceae	KLE1615	KLE1615 sp934292725	96.35	1083	Eisenbergiella_tayi_B086562	90.376	95.89	2.22	PATRIC/IMG	human stool	Human GI	NA	NA	KLE1615		PATRIC_1715004_3	PRJNA296346	0
2.06755e+06	6089737	5232	45.6391	70	Lachnospiraceae	CHH4-2	CHH4-2 sp002899675	100	785	Lacrimispora_amygdalina_BR-10	96.753	99.37	0.95	PATRIC/IMG	Homo sapiens gut	Human GI	Taiwan	Asia	chh4-2		PATRIC_2067550_5	PRJNA428016	S110
245014	3456898	3261	46.3547	42	Lachnospiraceae	Copromonas	Copromonas sp900066535	97.48	NA	NA	NA	98.73	0	PATRIC/IMG	Homo sapiens gut	Human GI	NA	NA	SS3/4		PATRIC_245014_3	PRJNA39155	0
59620.6	3397216	2891	48.8639	77	Lachnospiraceae	Copromonas	Copromonas sp900066785	98.25	1527	Lacrimispora_amygdalina_BR-10	92.944	99.37	1.16	PATRIC/IMG	human stool	Human GI	UK	Europe	0		PATRIC_59620_57	PRJEB10915	S9
IMG_2861347227	5479274	4660	46.5447	343	Lachnospiraceae	Mobilitalea	Mobilitalea sp023395555	96.5	1528	Anaerotaenia_torta_FH052	99.932	99.11	2.46	IMG	methanogenic reactor	Environment	Japan	Asia	DSM 100431	T	2861347227	PRJNA632220	S20
IMG_2651869904	3194881	2928	40.172	191	Anaerotignaceae	Anaerotignum	Anaerotignum neopropionicum	100	1531	Anaerotignum_neopropionicum_DSM_3847	98.556	96.64	3.69	IMG	Wastewater treatment plant	Animal other region	France	Europe	X4	T	2651869904	Gp0118660	0
IMG_2928543200	4089033	3784	42.97	15	Lachnospiraceae	Blautia_A	Blautia_A caecimuris	100	NA	NA	NA	99.37	0.16	IMG	mouse caecal content	Animal other region	Germany	Europe	DSM 29492	T	2928543200	Gp0538778	0
IMG_2926471356	2503313	2309	52.1299	344	Lachnospiraceae	Stomatobaculum	Stomatobaculum naviforme	98.82	1332	Moryella_indoligenes_AIP_220.04	100	99.16	0.63	IMG	intra-abdominal abscess	Human other region	France	Europe	DSM 19659	T	2926471356	PRJNA708411	0
IMG_2756170274	5753718	4844	45.4574	68	Lachnospiraceae	Murimonas	Murimonas intestini	100	1529	Murimonas_intestini_SRB-530-5-H	99.791	99.37	0.32	IMG	ileitis mouse caecal	Animal other region	Germany	Europe	DSM 26524	T	2756170274	PRJNA439850	0
12718_7_41	2568483	2523	45.2867	16	Anaerotignaceae	Anaerotignum	Anaerotignum sp001304995	98.84	1529	Anaerotignum_lactatifermentans_G17	99.198	97.32	0	HBC	Healthy Homo sapiens stool	Human GI	UK	Europe	0		12718_7_41	ERP105624	S2
AF02-12	2998355	2828	40.84	38	Lachnospiraceae	RUG115	RUG115 sp900066395	98.5	1523	Roseburia_hominis_A2-183	95.148	98.79	1.22	CGR2	Healthy Homo sapiens stool	Human GI	China	Asia	AF02-12		GCA_003461765.1	CNP0000126	Our study
AF02-29	3051774	2706	48.77	346	Lachnospiraceae	Clostridium_Q	Clostridium_Q fessum	98.33	1519	Lacrimispora_saccharolytica_DSM_2544	93.733	99.82	0	CGR2	Healthy Homo sapiens stool	Human GI	China	Asia	AF02-29		GCA_003479845.1	CNP0000126	Our study
AF02-42	3731084	3558	48.14	42	Lachnospiraceae	Copromonas	Copromonas sp900066535	97.54	1319	Lacrimispora_amygdalina_BR-10	94.005	98.56	0	CGR2	Healthy Homo sapiens stool	Human GI	China	Asia	AF02-42		GCA_003435325.1	CNP0000126	Our study
AF02-47	3142393	2819	52.28	347	Lachnospiraceae	HGM12545	HGM12545 sp900761925	97.97	1524	Roseburia_hominis_A2-183	94.351	98.48	1.36	CGR2	Healthy Homo sapiens stool	Human GI	China	Asia	AF02-47		CNA0020906	CNP0001833	Our study
AF04-15	6235386	5420	55.8	9	Lachnospiraceae	Enterocloster	Enterocloster asparagiformis	99.79	1518	Enterocloster_lavalensis_CCRI-9842	98.762	97.52	0.63	CGR2	Healthy Homo sapiens stool	Human GI	China	Asia	AF04-15		GCA_003466005.1	CNP0000126	Our study
AF04-18B	2932635	2650	41.71	23	Lachnospiraceae	Mediterraneibacter	Mediterraneibacter torques	99.42	1519	Mediterraneibacter_massiliensis_AT10	95.928	99.42	0	CGR2	Healthy Homo sapiens stool	Human GI	China	Asia	AF04-18B		CNA0020914	CNP0001833	Our study
AF04-45	3383668	3366	44.37	5	Lachnospiraceae	Anaerostipes	Anaerostipes caccae	98.37	1522	Anaerostipes_caccae_strain_L1-92	99.794	99.14	4.03	CGR2	Healthy Homo sapiens stool	Human GI	China	Asia	AF04-45		GCA_003461725.1	CNP0000126	Our study
AF05-27	3218409	3116	40.88	22	Lachnospiraceae	Dorea_A	Dorea_A longicatena	98.62	1425	Dorea_longicatena_111-35	99.697	99.42	0.12	CGR2	Healthy Homo sapiens stool	Human GI	China	Asia	AF05-27		CNA0020931	CNP0001833	Our study
AF05-5	3226307	3119	40.88	22	Lachnospiraceae	Dorea_A	Dorea_A longicatena	98.59	1518	Dorea_longicatena_111-35	99.697	99.42	0.12	CGR2	Healthy Homo sapiens stool	Human GI	China	Asia	AF05-5		CNA0020939	CNP0001833	Our study
AF06-14	2914210	2728	37.37	56	Lachnospiraceae	Lachnospira	Lachnospira eligens_A	97.38	1519	Lachnospira_eligens_ATCC_27750	98.167	98.64	0	CGR2	Healthy Homo sapiens stool	Human GI	China	Asia	AF06-14		GCA_003465585.1	CNP0000126	Our study
AF06-19	3292048	3143	41.08	19	Lachnospiraceae	Agathobacter	Agathobacter rectalis	97.52	1521	Agathobacter_rectalis_ATCC_33656	98.354	99.1	0	CGR2	Healthy Homo sapiens stool	Human GI	China	Asia	AF06-19		GCA_003465565.1	CNP0000126	Our study
AF07-16	3206638	3054	45.17	12	Lachnospiraceae	Sellimonas	Sellimonas intestinalis	99.51	1421	Sellimonas_intestinalis_BR72	100	98.22	0.88	CGR2	Healthy Homo sapiens stool	Human GI	China	Asia	AF07-16		GCA_003435315.1	CNP0000126	Our study
AF07-16B	3732806	3364	43.62	221	Lachnospiraceae	Oliverpabstia	Oliverpabstia intestinalis	96.91	1308	Blautia_faecicola_KGMB01111	99.006	99.37	1.48	CGR2	Healthy Homo sapiens stool	Human GI	China	Asia	AF07-16B		CNA0020948	CNP0001833	Our study
AF09-21A	3206042	3060	45.17	12	Lachnospiraceae	Sellimonas	Sellimonas intestinalis	99.5	1520	Sellimonas_intestinalis_BR72	99.926	98.83	0.88	CGR2	Healthy Homo sapiens stool	Human GI	China	Asia	AF09-21A		CNA0020963	CNP0001833	Our study
AF101-11	3106601	2888	41.36	136	Lachnospiraceae	Dorea_A	Dorea_A longicatena_B	97.34	1520	Dorea_longicatena_111-35	99.545	99.42	0	CGR2	Healthy Homo sapiens stool	Human GI	China	Asia	AF101-11		CNA0020976	CNP0001833	Our study
AF10-20	2898056	2573	32.24	348	Lachnospiraceae	Eubacterium_G	Eubacterium_G sp000434315	98.3	1421	Anaerosacchariphilus_polymeriproducens_MCWD5	94.957	100	1.23	CGR2	Healthy Homo sapiens stool	Human GI	China	Asia	AF10-20		CNA0020999	CNP0001833	Our study
AF102-41	3423317	3147	38.8	43	Lachnospiraceae	Schaedlerella	Schaedlerella sp900066545	96.81	1262	Faecalimonas_umbilicata_EGH7	96.837	98.83	0	CGR2	Healthy Homo sapiens stool	Human GI	China	Asia	AF102-41		CNA0021009	CNP0001833	Our study
AF102-57	3417724	3230	42.27	40	Lachnospiraceae	Bariatricus	Bariatricus comes	97.45	1305	Coprococcus_comes_ATCC_27758	99.841	99.42	0	CGR2	Healthy Homo sapiens stool	Human GI	China	Asia	AF102-57		CNA0021017	CNP0001833	Our study
AF102-84	3442044	3165	38.8	43	Lachnospiraceae	Schaedlerella	Schaedlerella sp900066545	96.79	1521	Faecalimonas_umbilicata_EGH7	95.655	98.83	0	CGR2	Healthy Homo sapiens stool	Human GI	China	Asia	AF102-84		CNA0021022	CNP0001833	Our study
AF12-11	3294910	3343	40.52	41	Lachnospiraceae	Dorea	Dorea formicigenerans	97.38	1519	Dorea_formicigenerans_ATCC_27755	98.302	98.42	1.51	CGR2	Healthy Homo sapiens stool	Human GI	China	Asia	AF12-11		GCA_003465045.1	CNP0000126	Our study
AF12-17LB	2971708	2805	40.66	38	Lachnospiraceae	RUG115	RUG115 sp900066395	100	1523	Roseburia_hominis_A2-183	95.081	98.79	1.28	CGR2	Healthy Homo sapiens stool	Human GI	China	Asia	AF12-17LB		GCA_003479605.1	CNP0000126	Our study
AF12-19	3440054	3144	48.24	24	Lachnospiraceae	Copromonas	Copromonas sp900066055	98.19	1519	Lacrimispora_amygdalina_BR-10	93.154	98.4	0	CGR2	Healthy Homo sapiens stool	Human GI	China	Asia	AF12-19		GCA_003479565.1	CNP0000126	Our study
AF12-28	3400072	3108	48.21	24	Lachnospiraceae	Copromonas	Copromonas sp900066055	98.23	1468	Lacrimispora_amygdalina_BR-10	93.265	98.4	0	CGR2	Healthy Homo sapiens stool	Human GI	China	Asia	AF12-28		GCA_003479725.1	CNP0000126	Our study
AF12-30	2632245	2491	36.88	188	Lachnospiraceae	Anaerostipes	Anaerostipes hadrus_A	98.66	1521	Anaerostipes_hadrus_DSM_3319	99.072	98.64	2.01	CGR2	Healthy Homo sapiens stool	Human GI	China	Asia	AF12-30		GCA_003461705.1	CNP0000126	Our study
AF12-40	2778612	2421	48.77	346	Lachnospiraceae	Clostridium_Q	Clostridium_Q fessum	98.45	1486	Lacrimispora_xylanolytica_DSM_6555	95.322	100	0	CGR2	Healthy Homo sapiens stool	Human GI	China	Asia	AF12-40		CNA0021043	CNP0001833	Our study
AF12-41	2783608	2422	48.79	346	Lachnospiraceae	Clostridium_Q	Clostridium_Q fessum	98.45	1519	Lacrimispora_saccharolytica_DSM_2544	93.8	99.82	0	CGR2	Healthy Homo sapiens stool	Human GI	China	Asia	AF12-41		GCA_003461685.1	CNP0000126	Our study
AF12-5	3350182	3138	40.23	4	Lachnospiraceae	Mediterraneibacter	Mediterraneibacter faecis	97.32	1521	Mediterraneibacter_faecis_Eg2	99.36	98.54	0.19	CGR2	Healthy Homo sapiens stool	Human GI	China	Asia	AF12-5		GCA_003461655.1	CNP0000126	Our study
AF12-8	3483937	3674	41.23	19	Lachnospiraceae	Agathobacter	Agathobacter rectalis	97.47	1520	Agathobacter_rectalis_ATCC_33656	98.217	96.92	4.22	CGR2	Healthy Homo sapiens stool	Human GI	China	Asia	AF12-8		GCA_003464935.1	CNP0000126	Our study
AF13-14A	3403941	3219	42.39	102	Lachnospiraceae	Ruminococcus_B	Ruminococcus_B gnavus	98.97	1519	Faecalimonas_umbilicata_EGH7	95.652	98.8	0.1	CGR2	Healthy Homo sapiens stool	Human GI	China	Asia	AF13-14A		GCA_003464875.1	CNP0000126	Our study
AF13-16	5991387	5345	46.7	64	Lachnospiraceae	Blautia	Blautia sp001304935	99.75	1521	Blautia_coccoides_JCM_1395	98.39	99.16	0	CGR2	Healthy Homo sapiens stool	Human GI	China	Asia	AF13-16		GCA_003479705.1	CNP0000126	Our study
AF13-28	4496267	4057	40.85	345	Lachnospiraceae	Blautia_A	Blautia_A sp003471165	98.35	1519	Blautia_wexlerae_WAL_14507	97.915	98.89	0	CGR2	Healthy Homo sapiens stool	Human GI	China	Asia	AF13-28		GCA_003465375.1	CNP0000126	Our study
AF13-37	4501196	4061	40.87	345	Lachnospiraceae	Blautia_A	Blautia_A sp003471165	98.32	1519	Blautia_wexlerae_WAL_14507	97.915	98.89	0	CGR2	Healthy Homo sapiens stool	Human GI	China	Asia	AF13-37		GCA_003464865.1	CNP0000126	Our study
AF14-10	3102552	2914	43.85	225	Lachnospiraceae	Mediterraneibacter_A	Mediterraneibacter_A butyricigenes	98.07	1545	Mediterraneibacter_butyricigenes_KCTC_15684	97.76	98.22	0.58	CGR2	Healthy Homo sapiens stool	Human GI	China	Asia	AF14-10		GCA_003464815.1	CNP0000126	Our study
AF14-18	6430626	5809	49.07	11	Lachnospiraceae	Enterocloster	Enterocloster bolteae	99	1522	Enterocloster_asparagiformis_N6	97.754	98.51	0	CGR2	Healthy Homo sapiens stool	Human GI	China	Asia	AF14-18		GCA_003464745.1	CNP0000126	Our study
AF14-23	3910694	3606	41.75	33	Lachnospiraceae	Blautia_A	Blautia_A obeum	98.26	1551	Blautia_obeum_ATCC_29174	99.568	99.35	0	CGR2	Healthy Homo sapiens stool	Human GI	China	Asia	AF14-23		GCA_003464645.1	CNP0000126	Our study
AF14-40	3903748	3521	47.01	187	Lachnospiraceae	Fusicatenibacter	Fusicatenibacter saccharivorans	97.62	1561	Fusicatenibacter_saccharivorans_HT03-11	99.924	98.43	0.63	CGR2	Healthy Homo sapiens stool	Human GI	China	Asia	AF14-40		GCA_003479665.1	CNP0000126	Our study
AF14-5	4430569	3920	41.24	2	Lachnospiraceae	Blautia_A	Blautia_A wexlerae	96.68	1518	Blautia_wexlerae_WAL_14507	99.166	99.05	0.15	CGR2	Healthy Homo sapiens stool	Human GI	China	Asia	AF14-5		GCA_003479625.1	CNP0000126	Our study
AF14-52	3878742	3582	41.85	33	Lachnospiraceae	Blautia_A	Blautia_A obeum	98.32	1700	Blautia_obeum_ATCC_29174	99.776	99.35	0	CGR2	Healthy Homo sapiens stool	Human GI	China	Asia	AF14-52		GCA_003465235.1	CNP0000126	Our study
AF14-9AC	3301266	3180	45.07	12	Lachnospiraceae	Sellimonas	Sellimonas intestinalis	99.48	1520	Sellimonas_intestinalis_BR72	100	98.22	0.88	CGR2	Healthy Homo sapiens stool	Human GI	China	Asia	AF14-9AC		GCA_003435295.1	CNP0000126	Our study
AF15-17LB	3899966	3673	49.54	239	Lachnospiraceae	Extibacter	Extibacter muris	95.71	1521	Extibacter_muris_40cc-B-5824-ARE	97.704	98.46	0	CGR2	Healthy Homo sapiens stool	Human GI	China	Asia	AF15-17LB		GCA_003464355.1	CNP0000126	Our study
AF15-21	3184389	3033	40.91	38	Lachnospiraceae	RUG115	RUG115 sp900066395	98.4	1523	Roseburia_hominis_A2-183	95.216	98.79	2.19	CGR2	Healthy Homo sapiens stool	Human GI	China	Asia	AF15-21		GCA_003479505.1	CNP0000126	Our study
AF15-31	2711115	2325	41.18	32	Lachnospiraceae	Coprococcus	Coprococcus sp900066115	100	1507	Anaerostipes_hadrus_DSM_3319	91.48	97.99	0	CGR2	Healthy Homo sapiens stool	Human GI	China	Asia	AF15-31		GCA_003461625.1	CNP0000126	Our study
AF15-41	2747646	2351	40.98	341	Lachnospiraceae	Coprococcus	Coprococcus sp000154245	98.68	1507	Anaerostipes_hadrus_DSM_3319	91.347	99.33	0.67	CGR2	Healthy Homo sapiens stool	Human GI	China	Asia	AF15-41		GCA_003604095.1	CNP0000126	Our study
AF15-49	2921784	2705	44.32	274	Lachnospiraceae	Wujia	Wujia chipingensis	98.13	1509	Anaerostipes_hadrus_DSM_3319	91.738	98.66	0.17	CGR2	Healthy Homo sapiens stool	Human GI	China	Asia	AF15-49		GCA_003461605.1	CNP0000126	Our study
AF15-50	2836969	2582	35.81	349	Lachnospiraceae	Eubacterium_G	Eubacterium_G sp000432355	99.99	1522	Robinsoniella_peoriensis_PPC31	92.838	98.64	0.67	CGR2	Healthy Homo sapiens stool	Human GI	China	Asia	AF15-50		GCA_003479435.1	CNP0000126	Our study
AF15-6B	2793232	2572	44.57	274	Lachnospiraceae	Wujia	Wujia chipingensis	98.16	1541	Anaerostipes_hadrus_DSM_3319	92.527	96.31	0.17	CGR2	Healthy Homo sapiens stool	Human GI	China	Asia	AF15-6B		GCA_003461585.1	CNP0000126	Our study
AF16-15	3347027	3003	48	48	Lachnospiraceae	Eisenbergiella	Eisenbergiella sp900066775	98.31	1519	Lacrimispora_saccharolytica_DSM_2544	92.216	98.45	0.19	CGR2	Healthy Homo sapiens stool	Human GI	China	Asia	AF16-15		GCA_003461565.1	CNP0000126	Our study
AF16-22	2994972	2595	43.94	53	Lachnospiraceae	Coprococcus	Coprococcus eutactus_A	98.38	1506	Coprococcus_eutactus_ATCC_27759	96.108	99.16	0.67	CGR2	Healthy Homo sapiens stool	Human GI	China	Asia	AF16-22		GCA_003461545.1	CNP0000126	Our study
AF16-25	2830036	2623	44.39	274	Lachnospiraceae	Wujia	Wujia chipingensis	98.16	1509	Anaerostipes_hadrus_DSM_3319	91.738	98.66	0.17	CGR2	Healthy Homo sapiens stool	Human GI	China	Asia	AF16-25		GCA_003461525.1	CNP0000126	Our study
AF16-31	3424695	3216	42.19	40	Lachnospiraceae	Bariatricus	Bariatricus comes	97.4	1519	Coprococcus_comes_ATCC_27758	99.587	98.8	0	CGR2	Healthy Homo sapiens stool	Human GI	China	Asia	AF16-31		GCA_003462725.1	CNP0000126	Our study
AF16-48	2836880	2580	35.82	349	Lachnospiraceae	Eubacterium_G	Eubacterium_G sp000432355	100	1522	Anaerosacchariphilus_polymeriproducens_MCWD5	93.36	98.64	0.67	CGR2	Healthy Homo sapiens stool	Human GI	China	Asia	AF16-48		GCA_003479405.1	CNP0000126	Our study
AF16-5	3249827	2883	43.83	53	Lachnospiraceae	Coprococcus	Coprococcus eutactus_A	98.13	1506	Coprococcus_eutactus_ATCC_27759	96.033	99.33	0.67	CGR2	Healthy Homo sapiens stool	Human GI	China	Asia	AF16-5		GCA_003479365.1	CNP0000126	Our study
AF17-12	3706773	3460	44.2	74	Lachnospiraceae	Blautia_A	Blautia_A massiliensis	97.91	1333	Blautia_luti_DSM_14534	98.711	99.21	0.32	CGR2	Healthy Homo sapiens stool	Human GI	China	Asia	AF17-12		GCA_003479245.1	CNP0000126	Our study
AF17-13	2808442	2443	41.31	32	Lachnospiraceae	Coprococcus	Coprococcus sp900066115	97.78	1507	Anaerostipes_hadrus_DSM_3319	91.347	99.33	0	CGR2	Healthy Homo sapiens stool	Human GI	China	Asia	AF17-13		CNA0021089	CNP0001833	Our study
AF17-2	2805167	2439	41.31	32	Lachnospiraceae	Coprococcus	Coprococcus sp900066115	97.8	1563	Anaerostipes_hadrus_DSM_3319	92.379	97.99	0	CGR2	Healthy Homo sapiens stool	Human GI	China	Asia	AF17-2		GCA_003479215.1	CNP0000126	Our study
AF17-21AC	2814157	2449	41.3	32	Lachnospiraceae	Coprococcus	Coprococcus sp900066115	97.77	1431	Anaerostipes_hadrus_DSM_3319	92.535	97.99	0	CGR2	Healthy Homo sapiens stool	Human GI	China	Asia	AF17-21AC		GCA_003461365.1	CNP0000126	Our study
AF17-22AC	3528861	3285	42.4	327	Lachnospiraceae	Blautia_A	Blautia_A sp900120195	98.58	1558	Blautia_obeum_ATCC_29174	98.345	99.24	0.63	CGR2	Healthy Homo sapiens stool	Human GI	China	Asia	AF17-22AC		GCA_003460065.1	CNP0000126	Our study
AF17-27	3480427	3381	41.56	19	Lachnospiraceae	Agathobacter	Agathobacter rectalis	96.83	1521	Agathobacter_rectalis_ATCC_33656	98.285	99.34	0.97	CGR2	Healthy Homo sapiens stool	Human GI	China	Asia	AF17-27		GCA_003460385.1	CNP0000126	Our study
AF17-7	3063372	2697	33.39	348	Lachnospiraceae	Eubacterium_G	Eubacterium_G sp000434315	98.15	1565	Anaerosacchariphilus_polymeriproducens_MCWD5	94.957	98.64	0.67	CGR2	Healthy Homo sapiens stool	Human GI	China	Asia	AF17-7		GCA_003461285.1	CNP0000126	Our study
AF17-8AC	2976030	2769	41.52	136	Lachnospiraceae	Dorea_A	Dorea_A longicatena_B	97.41	1375	Dorea_longicatena_111-35	99.691	99.39	0	CGR2	Healthy Homo sapiens stool	Human GI	China	Asia	AF17-8AC		GCA_003460005.1	CNP0000126	Our study
AF17-9LB	4076689	3782	46.55	187	Lachnospiraceae	Fusicatenibacter	Fusicatenibacter saccharivorans	97.62	1484	Fusicatenibacter_saccharivorans_HT03-11	99.39	98.43	0.63	CGR2	Healthy Homo sapiens stool	Human GI	China	Asia	AF17-9LB		GCA_003479185.1	CNP0000126	Our study
AF18-12LB	3160527	2979	42.21	40	Lachnospiraceae	Bariatricus	Bariatricus comes	97.59	1539	Coprococcus_comes_ATCC_27758	98.031	98.8	0	CGR2	Healthy Homo sapiens stool	Human GI	China	Asia	AF18-12LB		GCA_003460315.1	CNP0000126	Our study
AF18-16LB	3365394	3202	41.11	19	Lachnospiraceae	Agathobacter	Agathobacter rectalis	96.41	1521	Agathobacter_rectalis_ATCC_33656	98.285	99.34	0	CGR2	Healthy Homo sapiens stool	Human GI	China	Asia	AF18-16LB		GCA_003460265.1	CNP0000126	Our study
AF18-18LB	3394454	3242	41.09	19	Lachnospiraceae	Agathobacter	Agathobacter rectalis	96.38	1575	Agathobacter_rectalis_ATCC_33656	98.32	99.34	0	CGR2	Healthy Homo sapiens stool	Human GI	China	Asia	AF18-18LB		GCA_003460255.1	CNP0000126	Our study
AF18-22	3038948	2889	42.61	31	Lachnospiraceae	Mediterraneibacter	Mediterraneibacter massiliensis	98.08	1520	Mediterraneibacter_massiliensis_AT10	98.999	98.22	0.15	CGR2	Healthy Homo sapiens stool	Human GI	China	Asia	AF18-22		GCA_003459925.1	CNP0000126	Our study
AF18-27	6502335	5689	55.42	222	Lachnospiraceae	Enterocloster	Enterocloster lavalensis	100	1601	Enterocloster_lavalensis_CCRI-9842	99.361	97.24	0	CGR2	Healthy Homo sapiens stool	Human GI	China	Asia	AF18-27		GCA_003479335.1	CNP0000126	Our study
AF18-31LB	3127412	2988	45.36	54	Lachnospiraceae	Choladocola	Choladocola sp003480725	98.89	1519	Robinsoniella_peoriensis_PPC31	93.058	99.37	0	CGR2	Healthy Homo sapiens stool	Human GI	China	Asia	AF18-31LB		GCA_003479325.1	CNP0000126	Our study
AF18-47	3019421	2877	37.68	56	Lachnospiraceae	Lachnospira	Lachnospira eligens_A	97.23	1519	Lachnospira_eligens_ATCC_27750	98.371	98.64	1.01	CGR2	Healthy Homo sapiens stool	Human GI	China	Asia	AF18-47		GCA_003460195.1	CNP0000126	Our study
AF18-48	2725642	2578	41.76	93	Lachnospiraceae	Faecalimonas	Faecalimonas umbilicata	98.01	1519	Faecalimonas_umbilicata_EGH7	99.731	99.05	0	CGR2	Healthy Homo sapiens stool	Human GI	China	Asia	AF18-48		GCA_003603145.1	CNP0000126	Our study
AF19-1	3558708	3166	47.29	187	Lachnospiraceae	Fusicatenibacter	Fusicatenibacter saccharivorans	97.56	1478	Fusicatenibacter_saccharivorans_HT03-11	100	98.43	0.63	CGR2	Healthy Homo sapiens stool	Human GI	China	Asia	AF19-1		GCA_003479155.1	CNP0000126	Our study
AF19-10LB	4041903	3709	43.97	72	Lachnospiraceae	Blautia_A	Blautia_A sp000436615	100	1518	Blautia_obeum_ATCC_29174	98.147	99.22	0	CGR2	Healthy Homo sapiens stool	Human GI	China	Asia	AF19-10LB		GCA_003461245.1	CNP0000126	Our study
AF19-12LB	2796564	2458	32.86	348	Lachnospiraceae	Eubacterium_G	Eubacterium_G sp000434315	98.14	1364	Anaerosacchariphilus_polymeriproducens_MCWD5	95.124	99.31	0.67	CGR2	Healthy Homo sapiens stool	Human GI	China	Asia	AF19-12LB		GCA_003479125.1	CNP0000126	Our study
AF19-13	3169579	3027	40.82	41	Lachnospiraceae	Dorea	Dorea formicigenerans	98.2	1519	Dorea_formicigenerans_ATCC_27755	98.302	99.39	0	CGR2	Healthy Homo sapiens stool	Human GI	China	Asia	AF19-13		GCA_003459735.1	CNP0000126	Our study
AF19-13AC	7420111	6543	49.04	350	Lachnospiraceae	Hungatella	Hungatella effluvii	95.99	1520	Lacrimispora_saccharolytica_DSM_2544	95.143	97.41	1.58	CGR2	Healthy Homo sapiens stool	Human GI	China	Asia	AF19-13AC		GCA_003435045.1	CNP0000126	Our study
AF19-13LB	4009386	3733	47.28	187	Lachnospiraceae	Fusicatenibacter	Fusicatenibacter saccharivorans	97.63	1522	Fusicatenibacter_saccharivorans_HT03-11	99.509	98.43	0.63	CGR2	Healthy Homo sapiens stool	Human GI	China	Asia	AF19-13LB		GCA_003479105.1	CNP0000126	Our study
AF19-16AC	3501207	3441	42.92	102	Lachnospiraceae	Ruminococcus_B	Ruminococcus_B gnavus	98.88	1519	Faecalimonas_umbilicata_EGH7	95.652	98.8	0	CGR2	Healthy Homo sapiens stool	Human GI	China	Asia	AF19-16AC		GCA_003459705.1	CNP0000126	Our study
AF19-21	5055105	4517	45.99	13	Lachnospiraceae	Muricomes	Muricomes sp000509105	99.73	1521	Mediterraneibacter_glycyrrhizinilyticus_ZM35	96.048	98.03	0	CGR2	Healthy Homo sapiens stool	Human GI	China	Asia	AF19-21		GCA_003434075.1	CNP0000126	Our study
AF19-22AC	5921396	5306	44.56	324	Lachnospiraceae	Muricomes	Muricomes oroticus	98.46	1447	Mediterraneibacter_glycyrrhizinilyticus_ZM35	96.119	97.83	0	CGR2	Healthy Homo sapiens stool	Human GI	China	Asia	AF19-22AC		GCA_003479085.1	CNP0000126	Our study
AF19-29	4287928	3859	41.37	2	Lachnospiraceae	Blautia_A	Blautia_A wexlerae	97.24	1518	Blautia_wexlerae_WAL_14507	99.444	98.89	0	CGR2	Healthy Homo sapiens stool	Human GI	China	Asia	AF19-29		GCA_003479065.1	CNP0000126	Our study
AF19-34	3931516	3596	44.08	221	Lachnospiraceae	Oliverpabstia	Oliverpabstia intestinalis	97.07	1593	Blautia_faecicola_KGMB01111	98.343	99.19	1.27	CGR2	Healthy Homo sapiens stool	Human GI	China	Asia	AF19-34		GCA_003479025.1	CNP0000126	Our study
AF19-3AC	3248672	3041	40.81	19	Lachnospiraceae	Agathobacter	Agathobacter rectalis	96.54	1521	Agathobacter_rectalis_ATCC_33656	98.354	98.62	0.48	CGR2	Healthy Homo sapiens stool	Human GI	China	Asia	AF19-3AC		GCA_003459595.1	CNP0000126	Our study
AF19-4	3239202	3033	40.81	19	Lachnospiraceae	Agathobacter	Agathobacter rectalis	96.55	1521	Agathobacter_rectalis_ATCC_33656	98.354	99.1	0.48	CGR2	Healthy Homo sapiens stool	Human GI	China	Asia	AF19-4		GCA_003460155.1	CNP0000126	Our study
AF19-4AC	3456433	3271	40.33	41	Lachnospiraceae	Dorea	Dorea formicigenerans	97.16	1557	Dorea_formicigenerans_ATCC_27755	98.261	99.39	0.1	CGR2	Healthy Homo sapiens stool	Human GI	China	Asia	AF19-4AC		GCA_003459565.1	CNP0000126	Our study
AF19-4LB	3244028	2965	40.52	4	Lachnospiraceae	Mediterraneibacter	Mediterraneibacter faecis	96.29	1519	Mediterraneibacter_faecis_Eg2	99.786	98.54	0	CGR2	Healthy Homo sapiens stool	Human GI	China	Asia	AF19-4LB		GCA_003461205.1	CNP0000126	Our study
AF19-8AC	3084487	2735	43.55	53	Lachnospiraceae	Coprococcus	Coprococcus eutactus_A	97.76	1506	Coprococcus_eutactus_ATCC_27759	96.033	99.33	0.67	CGR2	Healthy Homo sapiens stool	Human GI	China	Asia	AF19-8AC		GCA_003603115.1	CNP0000126	Our study
AF19-9LB	6044842	5518	50.17	256	Lachnospiraceae	Enterocloster	Enterocloster aldenensis	100	1431	Enterocloster_aldenensis_RMA_9741	99.925	97.86	0	CGR2	Healthy Homo sapiens stool	Human GI	China	Asia	AF19-9LB		GCA_003434055.1	CNP0000126	Our study
AF20-12LB	3953140	3597	43.61	74	Lachnospiraceae	Blautia_A	Blautia_A massiliensis	95.94	1419	Blautia_wexlerae_WAL_14507	96.621	99.21	0.32	CGR2	Healthy Homo sapiens stool	Human GI	China	Asia	AF20-12LB		GCA_003478985.1	CNP0000126	Our study
AF20-17LB	3447443	3070	48.67	77	Lachnospiraceae	Copromonas	Copromonas sp900066785	96.39	1502	Lacrimispora_amygdalina_BR-10	93.141	99.03	0.63	CGR2	Healthy Homo sapiens stool	Human GI	China	Asia	AF20-17LB		GCA_003478965.1	CNP0000126	Our study
AF20-18LB	3066318	2868	40.88	38	Lachnospiraceae	RUG115	RUG115 sp900066395	98.37	1523	Roseburia_hominis_A2-183	94.946	98.79	0.74	CGR2	Healthy Homo sapiens stool	Human GI	China	Asia	AF20-18LB		GCA_003461185.1	CNP0000126	Our study
AF20-7	3148036	2769	47.96	346	Lachnospiraceae	Clostridium_Q	Clostridium_Q fessum	98.19	1519	Lacrimispora_saccharolytica_DSM_2544	93.667	99.82	0	CGR2	Healthy Homo sapiens stool	Human GI	China	Asia	AF20-7		GCA_003479275.1	CNP0000126	Our study
AF21-14LB	2690178	2760	40.91	295	Lachnospiraceae	UBA9414	UBA9414 sp003458885	97.84	1437	Faecalimonas_umbilicata_EGH7	95.129	96.02	1.48	CGR2	Healthy Homo sapiens stool	Human GI	China	Asia	AF21-14LB		GCA_003458885.1	CNP0000126	Our study
AF21-20LB	2896495	2839	48.53	346	Lachnospiraceae	Clostridium_Q	Clostridium_Q fessum	98.26	1241	Enterocloster_lavalensis_CCRI-9842	95.261	96.23	0.63	CGR2	Healthy Homo sapiens stool	Human GI	China	Asia	AF21-20LB		GCA_003478795.1	CNP0000126	Our study
AF21-21	2679624	2518	40.88	295	Lachnospiraceae	UBA9414	UBA9414 sp003458885	97.73	1519	Faecalimonas_umbilicata_EGH7	94.916	98.73	0.84	CGR2	Healthy Homo sapiens stool	Human GI	China	Asia	AF21-21		CNA0021102	CNP0001833	Our study
AF21-24	3471806	3460	41.51	33	Lachnospiraceae	Blautia_A	Blautia_A obeum	98.34	1517	Blautia_obeum_ATCC_29174	98.97	96.82	1.27	CGR2	Healthy Homo sapiens stool	Human GI	China	Asia	AF21-24		GCA_003459375.1	CNP0000126	Our study
AF21-25	3225972	3256	40.87	41	Lachnospiraceae	Dorea	Dorea formicigenerans	97.34	1519	Dorea_formicigenerans_ATCC_27755	98.302	97.71	1.75	CGR2	Healthy Homo sapiens stool	Human GI	China	Asia	AF21-25		GCA_003458845.1	CNP0000126	Our study
AF21-3	4100395	3863	41.05	345	Lachnospiraceae	Blautia_A	Blautia_A sp003471165	98.38	1245	Blautia_wexlerae_WAL_14507	97.91	96.82	0.53	CGR2	Healthy Homo sapiens stool	Human GI	China	Asia	AF21-3		GCA_003478775.1	CNP0000126	Our study
AF21-31	3733028	3747	41.45	52	Lachnospiraceae	Roseburia	Roseburia inulinivorans	97.33	1428	Roseburia_inulinivorans_A2-194	99.196	96.96	1.85	CGR2	Healthy Homo sapiens stool	Human GI	China	Asia	AF21-31		GCA_003458815.1	CNP0000126	Our study
AF22-10	3344693	3396	47.06	346	Lachnospiraceae	Clostridium_Q	Clostridium_Q fessum	98.19	1431	Enterocloster_lavalensis_CCRI-9842	94.767	96.45	1.42	CGR2	Healthy Homo sapiens stool	Human GI	China	Asia	AF22-10		GCA_003478725.1	CNP0000126	Our study
AF22-12AC	3549549	3272	48.68	103	Lachnospiraceae	Roseburia	Roseburia hominis	97.67	1520	Roseburia_hominis_A2-183	99.797	97.87	0.24	CGR2	Healthy Homo sapiens stool	Human GI	China	Asia	AF22-12AC		GCA_003458765.1	CNP0000126	Our study
AF22-21	3187907	3113	43.01	17	Lachnospiraceae	Coprococcus	Coprococcus eutactus	98.04	1506	Coprococcus_eutactus_ATCC_27759	96.407	96.9	2.68	CGR2	Healthy Homo sapiens stool	Human GI	China	Asia	AF22-21		GCA_003458745.1	CNP0000126	Our study
AF22-2LB	2939688	2769	40.81	38	Lachnospiraceae	RUG115	RUG115 sp900066395	98.97	1522	Roseburia_hominis_A2-183	95.145	98.79	1.37	CGR2	Healthy Homo sapiens stool	Human GI	China	Asia	AF22-2LB		GCA_003461125.1	CNP0000126	Our study
AF22-4AC	3079602	2789	40.86	341	Lachnospiraceae	Coprococcus	Coprococcus sp000154245	98.74	1507	Anaerostipes_hadrus_DSM_3319	91.413	99.33	0	CGR2	Healthy Homo sapiens stool	Human GI	China	Asia	AF22-4AC		CNA0021109	CNP0001833	Our study
AF22-5LB	3511446	3154	44.2	221	Lachnospiraceae	Oliverpabstia	Oliverpabstia intestinalis	97.19	1522	Blautia_faecicola_KGMB01111	98.227	99.19	0.63	CGR2	Healthy Homo sapiens stool	Human GI	China	Asia	AF22-5LB		GCA_003478705.1	CNP0000126	Our study
AF22-6AC	3355720	3020	46.21	35	Lachnospiraceae	Acetatifactor	Acetatifactor intestinalis	96.98	1610	Kineothrix_alysoides_KNHs209	93.239	98.15	2.42	CGR2	Healthy Homo sapiens stool	Human GI	China	Asia	AF22-6AC		GCA_003478685.1	CNP0000126	Our study
AF22-8AC	2884683	2684	40.8	38	Lachnospiraceae	RUG115	RUG115 sp900066395	98.94	1522	Roseburia_hominis_A2-183	95.145	98.78	1.37	CGR2	Healthy Homo sapiens stool	Human GI	China	Asia	AF22-8AC		GCA_003461105.1	CNP0000126	Our study
AF22-9	2804309	2868	37.75	83	Lachnospiraceae	Lachnospira	Lachnospira sp003537285	100	1518	Lachnospira_eligens_ATCC_27750	98.371	98.06	1.34	CGR2	Healthy Homo sapiens stool	Human GI	China	Asia	AF22-9		GCA_003458705.1	CNP0000126	Our study
AF23-6LB	2889110	2543	41.5	32	Lachnospiraceae	Coprococcus	Coprococcus sp900066115	97.96	1507	Anaerostipes_hadrus_DSM_3319	91.281	97.99	0	CGR2	Healthy Homo sapiens stool	Human GI	China	Asia	AF23-6LB		GCA_003461085.1	CNP0000126	Our study
AF23-8	2845715	2594	44.04	274	Lachnospiraceae	Wujia	Wujia chipingensis	98.28	1509	Anaerostipes_hadrus_DSM_3319	91.804	98.66	0.17	CGR2	Healthy Homo sapiens stool	Human GI	China	Asia	AF23-8		GCA_003478665.1	CNP0000126	Our study
AF24-10LB	3488436	3221	41.8	33	Lachnospiraceae	Blautia_A	Blautia_A obeum	98.14	1518	Blautia_obeum_ATCC_29174	99.039	99.35	0	CGR2	Healthy Homo sapiens stool	Human GI	China	Asia	AF24-10LB		GCA_003458635.1	CNP0000126	Our study
AF24-13	6421870	5851	48.95	11	Lachnospiraceae	Enterocloster	Enterocloster bolteae	99.06	1552	Enterocloster_asparagiformis_N6	97.971	98.51	0.56	CGR2	Healthy Homo sapiens stool	Human GI	China	Asia	AF24-13		GCA_003458625.1	CNP0000126	Our study
AF24-16	3354385	3034	40.54	4	Lachnospiraceae	Mediterraneibacter	Mediterraneibacter faecis	96.33	991	Mediterraneibacter_faecis_Eg2	97.951	98.54	0	CGR2	Healthy Homo sapiens stool	Human GI	China	Asia	AF24-16		GCA_003461065.1	CNP0000126	Our study
AF24-17	3183626	3015	41.19	19	Lachnospiraceae	Agathobacter	Agathobacter rectalis	96.6	1521	Agathobacter_rectalis_ATCC_33656	98.148	98.8	0	CGR2	Healthy Homo sapiens stool	Human GI	China	Asia	AF24-17		GCA_003459185.1	CNP0000126	Our study
AF24-23LB	3206738	3101	42.84	102	Lachnospiraceae	Ruminococcus_B	Ruminococcus_B gnavus	99.15	1519	Faecalimonas_umbilicata_EGH7	95.652	98.8	0	CGR2	Healthy Homo sapiens stool	Human GI	China	Asia	AF24-23LB		GCA_003459125.1	CNP0000126	Our study
AF24-2LB	3305793	2977	48.28	346	Lachnospiraceae	Clostridium_Q	Clostridium_Q fessum	98.18	1569	Enterocloster_asparagiformis_N6	94.365	99.82	0	CGR2	Healthy Homo sapiens stool	Human GI	China	Asia	AF24-2LB		GCA_003478615.1	CNP0000126	Our study
AF24-32LB	4087845	3607	40.86	345	Lachnospiraceae	Blautia_A	Blautia_A sp003471165	99.21	1157	Blautia_wexlerae_WAL_14507	98.096	98.89	0	CGR2	Healthy Homo sapiens stool	Human GI	China	Asia	AF24-32LB		GCA_003478605.1	CNP0000126	Our study
AF24-4	3639178	3402	40.95	52	Lachnospiraceae	Roseburia	Roseburia inulinivorans	97.5	1591	Roseburia_inulinivorans_A2-194	100	98.79	0.48	CGR2	Healthy Homo sapiens stool	Human GI	China	Asia	AF24-4		GCA_003458535.1	CNP0000126	Our study
AF24-4LB	4043625	3803	47.35	351	Lachnospiraceae	Clostridium_AP	Clostridium_AP sp000509125	98.76	1525	Sporofaciens_musculi_WCA-9-b2	93.897	99.46	0.73	CGR2	Healthy Homo sapiens stool	Human GI	China	Asia	AF24-4LB		CNA0021115	CNP0001833	Our study
AF24-7LB	2872185	2660	41.44	272	Lachnospiraceae	CAG-317	CAG-317 sp000433215	98.57	1519	Faecalimonas_umbilicata_EGH7	95.445	95.2	0	CGR2	Healthy Homo sapiens stool	Human GI	China	Asia	AF24-7LB		GCA_003478575.1	CNP0000126	Our study
AF24-9LB	3217092	3059	41.34	19	Lachnospiraceae	Agathobacter	Agathobacter rectalis	96.61	1521	Agathobacter_rectalis_ATCC_33656	98.148	98.86	0.48	CGR2	Healthy Homo sapiens stool	Human GI	China	Asia	AF24-9LB		GCA_003458515.1	CNP0000126	Our study
AF25-11	3302131	3148	40.7	41	Lachnospiraceae	Dorea	Dorea formicigenerans	97.19	1566	Dorea_formicigenerans_ATCC_27755	98.188	99.39	0	CGR2	Healthy Homo sapiens stool	Human GI	China	Asia	AF25-11		GCA_003458475.1	CNP0000126	Our study
AF25-12LB	3793467	3797	43.83	221	Lachnospiraceae	Oliverpabstia	Oliverpabstia intestinalis	96.95	1449	Blautia_faecicola_KGMB01111	98.277	97.71	4.33	CGR2	Healthy Homo sapiens stool	Human GI	China	Asia	AF25-12LB		GCA_003478565.1	CNP0000126	Our study
AF25-13	3539284	3270	40.66	4	Lachnospiraceae	Mediterraneibacter	Mediterraneibacter faecis	96.21	1521	Mediterraneibacter_faecis_Eg2	99.361	98.54	0	CGR2	Healthy Homo sapiens stool	Human GI	China	Asia	AF25-13		GCA_003461025.1	CNP0000126	Our study
AF25-13AC	4116467	3827	41.46	51	Lachnospiraceae	KLE1615	KLE1615 sp900066985	100	693	Cuneatibacter_caecimuris_BARN-424-CC-10	93.119	96.81	2.53	CGR2	Healthy Homo sapiens stool	Human GI	China	Asia	AF25-13AC		GCA_003478935.1	CNP0000126	Our study
AF25-13LB	3205759	3047	40.92	38	Lachnospiraceae	RUG115	RUG115 sp900066395	98.31	1538	Roseburia_hominis_A2-183	94.263	98.79	1.95	CGR2	Healthy Homo sapiens stool	Human GI	China	Asia	AF25-13LB		GCA_003478915.1	CNP0000126	Our study
AF25-15	3446983	3313	41.06	19	Lachnospiraceae	Agathobacter	Agathobacter rectalis	96.42	1429	Agathobacter_rectalis_ATCC_33656	98.243	99.34	0.72	CGR2	Healthy Homo sapiens stool	Human GI	China	Asia	AF25-15		GCA_003458455.1	CNP0000126	Our study
AF25-15LB	3143226	2955	40.91	38	Lachnospiraceae	RUG115	RUG115 sp900066395	98.31	1523	Roseburia_hominis_A2-183	95.216	98.79	1.22	CGR2	Healthy Homo sapiens stool	Human GI	China	Asia	AF25-15LB		GCA_003478875.1	CNP0000126	Our study
AF25-17	3296322	3169	40.73	4	Lachnospiraceae	Mediterraneibacter	Mediterraneibacter faecis	97.46	1249	Mediterraneibacter_faecis_Eg2	99.839	98.1	1.55	CGR2	Healthy Homo sapiens stool	Human GI	China	Asia	AF25-17		GCA_003461005.1	CNP0000126	Our study
AF25-18LB	3155482	2964	40.9	38	Lachnospiraceae	RUG115	RUG115 sp900066395	98.32	1556	Anaerocolumna_xylanovorans_HESP1	88.617	98.79	1.22	CGR2	Healthy Homo sapiens stool	Human GI	China	Asia	AF25-18LB		GCA_003478515.1	CNP0000126	Our study
AF25-21	4021236	3854	41.43	33	Lachnospiraceae	Blautia_A	Blautia_A obeum	98.19	1518	Blautia_obeum_ATCC_29174	99.108	99.35	0	CGR2	Healthy Homo sapiens stool	Human GI	China	Asia	AF25-21		GCA_003459025.1	CNP0000126	Our study
AF25-23LB	3955304	3778	41.34	2	Lachnospiraceae	Blautia_A	Blautia_A wexlerae	96.93	964	Blautia_wexlerae_WAL_14507	99.275	97.63	1.05	CGR2	Healthy Homo sapiens stool	Human GI	China	Asia	AF25-23LB		GCA_003478525.1	CNP0000126	Our study
AF25-24	3667081	3405	43.58	58	Lachnospiraceae	Coprococcus_A	Coprococcus_A catus_A	98	1511	Coprococcus_catus_VPI-C6-61	96.896	99.33	1.34	CGR2	Healthy Homo sapiens stool	Human GI	China	Asia	AF25-24		CNA0021117	CNP0001833	Our study
AF25-25LB	3107686	3145	41.06	38	Lachnospiraceae	RUG115	RUG115 sp900066395	98.25	1523	Roseburia_hominis_A2-183	95.148	96.74	1.22	CGR2	Healthy Homo sapiens stool	Human GI	China	Asia	AF25-25LB		GCA_003478855.1	CNP0000126	Our study
AF25-28AC	4335991	3943	40.99	2	Lachnospiraceae	Blautia_A	Blautia_A wexlerae	96.82	1026	Blautia_wexlerae_WAL_14507	99.139	98.89	0.63	CGR2	Healthy Homo sapiens stool	Human GI	China	Asia	AF25-28AC		GCA_003478845.1	CNP0000126	Our study
AF25-3LB	3311603	3248	40.67	4	Lachnospiraceae	Mediterraneibacter	Mediterraneibacter faecis	97.51	1249	Mediterraneibacter_faecis_Eg2	99.839	97.66	2.72	CGR2	Healthy Homo sapiens stool	Human GI	China	Asia	AF25-3LB		GCA_003460945.1	CNP0000126	Our study
AF26-2	3822017	3426	46.85	187	Lachnospiraceae	Fusicatenibacter	Fusicatenibacter saccharivorans	97.64	1423	Fusicatenibacter_saccharivorans_HT03-11	100	98.43	1.29	CGR2	Healthy Homo sapiens stool	Human GI	China	Asia	AF26-2		GCA_003460955.1	CNP0000126	Our study
AF26-4BH	7011341	6133	47.99	6	Lachnospiraceae	Eisenbergiella	Eisenbergiella porci	96.69	1520	Eisenbergiella_tayi_B086562	97.835	97.39	1.72	CGR2	Healthy Homo sapiens stool	Human GI	China	Asia	AF26-4BH		GCA_003435265.1	CNP0000126	Our study
AF27-11AA	3288368	3015	40.35	4	Lachnospiraceae	Mediterraneibacter	Mediterraneibacter faecis	96.37	1519	Mediterraneibacter_faecis_Eg2	99.786	98.54	0	CGR2	Healthy Homo sapiens stool	Human GI	China	Asia	AF27-11AA		GCA_003460905.1	CNP0000126	Our study
AF27-12AA	3256407	3181	40.4	4	Lachnospiraceae	Mediterraneibacter	Mediterraneibacter faecis	96.28	1519	Mediterraneibacter_faecis_Eg2	99.786	97.08	1.25	CGR2	Healthy Homo sapiens stool	Human GI	China	Asia	AF27-12AA		GCA_003460875.1	CNP0000126	Our study
AF27-2AA	3575049	3290	48.42	352	Lachnospiraceae	Ventrimonas	Ventrimonas sp003478505	100	1428	Lacrimispora_amygdalina_BR-10	95.581	98.71	1.9	CGR2	Healthy Homo sapiens stool	Human GI	China	Asia	AF27-2AA		GCA_003478505.1	CNP0000126	Our study
AF27-3	3258095	2976	40.35	4	Lachnospiraceae	Mediterraneibacter	Mediterraneibacter faecis	96.27	1519	Mediterraneibacter_faecis_Eg2	99.858	98.54	0	CGR2	Healthy Homo sapiens stool	Human GI	China	Asia	AF27-3		GCA_003460835.1	CNP0000126	Our study
AF27-4BH	3801287	3692	42.37	102	Lachnospiraceae	Ruminococcus_B	Ruminococcus_B gnavus	98.64	1519	Faecalimonas_umbilicata_EGH7	95.652	98.8	0.1	CGR2	Healthy Homo sapiens stool	Human GI	China	Asia	AF27-4BH		GCA_003457855.1	CNP0000126	Our study
AF27-5AA	3021979	2713	48.77	346	Lachnospiraceae	Clostridium_Q	Clostridium_Q fessum	98.01	1519	Lacrimispora_saccharolytica_DSM_2544	94	99.82	0	CGR2	Healthy Homo sapiens stool	Human GI	China	Asia	AF27-5AA		GCA_003478415.1	CNP0000126	Our study
AF27-8	3145249	3022	41.61	93	Lachnospiraceae	Faecalimonas	Faecalimonas umbilicata	97.92	1519	Faecalimonas_umbilicata_EGH7	99.866	98.9	0.63	CGR2	Healthy Homo sapiens stool	Human GI	China	Asia	AF27-8		GCA_003602905.1	CNP0000126	Our study
AF27-9	6144129	5462	49.18	11	Lachnospiraceae	Enterocloster	Enterocloster bolteae	99.02	1573	Enterocloster_asparagiformis_N6	98.043	98.51	0	CGR2	Healthy Homo sapiens stool	Human GI	China	Asia	AF27-9		GCA_003458165.1	CNP0000126	Our study
AF28-12	3514310	3238	48.49	42	Lachnospiraceae	Copromonas	Copromonas sp900066535	97.44	1351	Lacrimispora_amygdalina_BR-10	96.534	98.4	0	CGR2	Healthy Homo sapiens stool	Human GI	China	Asia	AF28-12		GCA_003435225.1	CNP0000126	Our study
AF28-15	3751806	3494	41.22	52	Lachnospiraceae	Roseburia	Roseburia inulinivorans	97.42	1435	Roseburia_inulinivorans_A2-194	98.326	98.79	0.72	CGR2	Healthy Homo sapiens stool	Human GI	China	Asia	AF28-15		GCA_003457795.1	CNP0000126	Our study
AF29-16BH	3205277	3112	45.22	54	Lachnospiraceae	Choladocola	Choladocola sp003480725	97.51	1519	Lacrimispora_saccharolytica_DSM_2544	93.704	99.37	0	CGR2	Healthy Homo sapiens stool	Human GI	China	Asia	AF29-16BH		GCA_003478475.1	CNP0000126	Our study
AF29-2BH	3533734	3257	41.48	33	Lachnospiraceae	Blautia_A	Blautia_A obeum	98.42	1518	Blautia_obeum_ATCC_29174	99.108	99.35	0	CGR2	Healthy Homo sapiens stool	Human GI	China	Asia	AF29-2BH		GCA_003457595.1	CNP0000126	Our study
AF29-4	6476047	5877	49.48	39	Lachnospiraceae	Enterocloster	Enterocloster citroniae	99.24	1520	Enterocloster_lavalensis_CCRI-9842	95.813	98.07	0	CGR2	Healthy Homo sapiens stool	Human GI	China	Asia	AF29-4		GCA_003433945.1	CNP0000126	Our study
AF29-8BH	3144979	3122	48.18	346	Lachnospiraceae	Clostridium_Q	Clostridium_Q fessum	98.3	1335	Enterocloster_lavalensis_CCRI-9842	95.206	95.97	1.27	CGR2	Healthy Homo sapiens stool	Human GI	China	Asia	AF29-8BH		GCA_003478145.1	CNP0000126	Our study
AF31-1	6509804	5932	49.18	11	Lachnospiraceae	Enterocloster	Enterocloster bolteae	97.09	1594	Enterocloster_asparagiformis_N6	98.071	98.4	0	CGR2	Healthy Homo sapiens stool	Human GI	China	Asia	AF31-1		GCA_003433925.1	CNP0000126	Our study
AF31-13BH	3269183	3085	40.69	41	Lachnospiraceae	Dorea	Dorea formicigenerans	97.47	1570	Dorea_formicigenerans_ATCC_27755	98.354	99.39	0	CGR2	Healthy Homo sapiens stool	Human GI	China	Asia	AF31-13BH		GCA_003475555.1	CNP0000126	Our study
AF31-14BH	3142018	2861	40.43	4	Lachnospiraceae	Mediterraneibacter	Mediterraneibacter faecis	96.37	1521	Mediterraneibacter_faecis_Eg2	99.431	98.54	0	CGR2	Healthy Homo sapiens stool	Human GI	China	Asia	AF31-14BH		GCA_003460625.1	CNP0000126	Our study
AF31-16BH	4192582	3745	41.24	345	Lachnospiraceae	Blautia_A	Blautia_A sp003471165	98.34	1429	Blautia_wexlerae_WAL_14507	98.188	98.89	0	CGR2	Healthy Homo sapiens stool	Human GI	China	Asia	AF31-16BH		GCA_003477985.1	CNP0000126	Our study
AF31-17AC	3798940	3360	38.23	21	Lachnospiraceae	Anaerobutyricum	Anaerobutyricum hallii	98.29	1518	Anaerobutyricum_hallii_ATCC_27751	98.165	99.11	0.86	CGR2	Healthy Homo sapiens stool	Human GI	China	Asia	AF31-17AC		GCA_003475545.1	CNP0000126	Our study
AF31-21AC	4140844	3861	42.36	20	Lachnospiraceae	Roseburia	Roseburia intestinalis	98.29	1521	Roseburia_hominis_A2-183	98.178	98.45	0.85	CGR2	Healthy Homo sapiens stool	Human GI	China	Asia	AF31-21AC		GCA_003475515.1	CNP0000126	Our study
AF31-3BH	3303622	3248	45.35	54	Lachnospiraceae	Choladocola	Choladocola sp003480725	97.45	1568	Lacrimispora_saccharolytica_DSM_2544	93.878	99.37	0	CGR2	Healthy Homo sapiens stool	Human GI	China	Asia	AF31-3BH		GCA_003478105.1	CNP0000126	Our study
AF31-8BH	4593677	4251	43.94	59	Lachnospiraceae	Blautia_A	Blautia_A sp900066145	100	1425	Blautia_obeum_ATCC_29174	95.354	98.75	0	CGR2	Healthy Homo sapiens stool	Human GI	China	Asia	AF31-8BH		GCA_003460605.1	CNP0000126	Our study
AF32-12BH	3980846	3733	46.94	353	Lachnospiraceae	Ventrimonas	Ventrimonas sp003481825	98.65	1288	Lacrimispora_amygdalina_BR-10	95.515	98.71	1.9	CGR2	Healthy Homo sapiens stool	Human GI	China	Asia	AF32-12BH		GCA_003477935.1	CNP0000126	Our study
AF32-2AC	3311442	3059	40.57	4	Lachnospiraceae	Mediterraneibacter	Mediterraneibacter faecis	96.29	1521	Mediterraneibacter_faecis_Eg2	99.503	98.54	0	CGR2	Healthy Homo sapiens stool	Human GI	China	Asia	AF32-2AC		GCA_003460585.1	CNP0000126	Our study
AF32-4BH	3838933	3462	46.68	187	Lachnospiraceae	Fusicatenibacter	Fusicatenibacter saccharivorans	97.77	1569	Fusicatenibacter_saccharivorans_HT03-11	99.578	98.43	0.63	CGR2	Healthy Homo sapiens stool	Human GI	China	Asia	AF32-4BH		GCA_003460565.1	CNP0000126	Our study
AF32-7AC	3107600	2731	48.2	346	Lachnospiraceae	Clostridium_Q	Clostridium_Q fessum	98.36	1519	Lacrimispora_saccharolytica_DSM_2544	93.733	99.82	0	CGR2	Healthy Homo sapiens stool	Human GI	China	Asia	AF32-7AC		GCA_003477925.1	CNP0000126	Our study
AF33-11	7521654	6624	48.58	350	Lachnospiraceae	Hungatella	Hungatella effluvii	95.59	1520	Lacrimispora_saccharolytica_DSM_2544	95.409	97.57	1.58	CGR2	Healthy Homo sapiens stool	Human GI	China	Asia	AF33-11		GCA_003475805.1	CNP0000126	Our study
AF33-11BH	3883383	3437	41.38	2	Lachnospiraceae	Blautia_A	Blautia_A wexlerae	97.32	1401	Blautia_wexlerae_WAL_14507	99.489	98.89	0.32	CGR2	Healthy Homo sapiens stool	Human GI	China	Asia	AF33-11BH		GCA_003477905.1	CNP0000126	Our study
AF33-12	4194616	4104	42.2	102	Lachnospiraceae	Ruminococcus_B	Ruminococcus_B gnavus	98.18	1236	Faecalimonas_umbilicata_EGH7	96.691	98.8	0	CGR2	Healthy Homo sapiens stool	Human GI	China	Asia	AF33-12		GCA_003475365.1	CNP0000126	Our study
AF33-28	5162287	4384	49.77	354	Lachnospiraceae	AF33-28	AF33-28 sp003477885	100	1450	Lachnotalea_glycerini_DLD10	95.217	98.44	1.9	CGR2	Healthy Homo sapiens stool	Human GI	China	Asia	AF33-28		GCA_003477885.1	CNP0000126	Our study
AF34-10	3555463	3533	47.38	187	Lachnospiraceae	Fusicatenibacter	Fusicatenibacter saccharivorans	97.86	1336	Fusicatenibacter_saccharivorans_HT03-11	100	96.22	0.69	CGR2	Healthy Homo sapiens stool	Human GI	China	Asia	AF34-10		GCA_003477865.1	CNP0000126	Our study
AF34-10BH	4001545	3795	45.67	44	Lachnospiraceae	Acetatifactor	Acetatifactor sp900066565	98.72	1557	Butyrivibrio_crossotus_DSM_2876	91.783	98.21	4.27	CGR2	Healthy Homo sapiens stool	Human GI	China	Asia	AF34-10BH		GCA_003478095.1	CNP0000126	Our study
AF34-13	3505495	3061	36.54	355	Lachnospiraceae	Butyribacter	Butyribacter intestini	99.16	1522	Roseburia_hominis_A2-183	92.059	97.97	0	CGR2	Healthy Homo sapiens stool	Human GI	China	Asia	AF34-13		GCA_003477845.1	CNP0000126	Our study
AF34-16	3071258	2891	40.86	38	Lachnospiraceae	RUG115	RUG115 sp900066395	98.36	1571	Roseburia_faecis_M72/1	95.379	98.79	1.22	CGR2	Healthy Homo sapiens stool	Human GI	China	Asia	AF34-16		GCA_003460805.1	CNP0000126	Our study
AF34-2BH	4164667	3770	40.86	345	Lachnospiraceae	Blautia_A	Blautia_A sp003471165	98.67	1519	Blautia_wexlerae_WAL_14507	97.707	99.37	0	CGR2	Healthy Homo sapiens stool	Human GI	China	Asia	AF34-2BH		CNA0021141	CNP0001833	Our study
AF34-35BH	2669361	2322	33.44	356	Lachnospiraceae	Eubacterium_G	Eubacterium_G sp000435815	99.41	1589	Anaerosacchariphilus_polymeriproducens_MCWD5	94.376	99.31	0	CGR2	Healthy Homo sapiens stool	Human GI	China	Asia	AF34-35BH		GCA_003477765.1	CNP0000126	Our study
AF34-4BH	3364049	3239	42.23	102	Lachnospiraceae	Ruminococcus_B	Ruminococcus_B gnavus	99.06	1519	Faecalimonas_umbilicata_EGH7	95.652	98.8	0	CGR2	Healthy Homo sapiens stool	Human GI	China	Asia	AF34-4BH		GCA_003475065.1	CNP0000126	Our study
AF35-14AC	3744226	3484	41.48	33	Lachnospiraceae	Blautia_A	Blautia_A obeum	98.37	1581	Blautia_obeum_ATCC_29174	99.479	99.35	0	CGR2	Healthy Homo sapiens stool	Human GI	China	Asia	AF35-14AC		GCA_003475275.1	CNP0000126	Our study
AF35-15	3166844	2844	48.42	346	Lachnospiraceae	Clostridium_Q	Clostridium_Q fessum	98.12	1578	Enterocloster_asparagiformis_N6	94.437	99.82	0	CGR2	Healthy Homo sapiens stool	Human GI	China	Asia	AF35-15		GCA_003477745.1	CNP0000126	Our study
AF35-21	2953239	2743	37.51	56	Lachnospiraceae	Lachnospira	Lachnospira eligens_A	97.28	1633	Lachnospira_eligens_ATCC_27750	98.582	98.64	0	CGR2	Healthy Homo sapiens stool	Human GI	China	Asia	AF35-21		GCA_003474935.1	CNP0000126	Our study
AF36-10	3700210	3466	47.99	42	Lachnospiraceae	Copromonas	Copromonas sp900066535	97.6	1234	Lacrimispora_amygdalina_BR-10	93.924	99.03	0	CGR2	Healthy Homo sapiens stool	Human GI	China	Asia	AF36-10		GCA_003604275.1	CNP0000126	Our study
AF36-10AT	4302757	3912	42.48	20	Lachnospiraceae	Roseburia	Roseburia intestinalis	98.38	1521	Roseburia_hominis_A2-183	97.976	98.15	1.57	CGR2	Healthy Homo sapiens stool	Human GI	China	Asia	AF36-10AT		GCA_003474885.1	CNP0000126	Our study
AF36-15AT	2952936	2850	43.24	29	Lachnospiraceae	Lachnoclostridium_B	Lachnoclostridium_B sp900066555	100	1519	Faecalimonas_umbilicata_EGH7	95.521	99.19	1.75	CGR2	Healthy Homo sapiens stool	Human GI	China	Asia	AF36-15AT		GCA_003477705.1	CNP0000126	Our study
AF36-18BH	4113579	3812	46.26	44	Lachnospiraceae	Acetatifactor	Acetatifactor sp900066565	97.56	1552	Mediterraneibacter_butyricigenes_KCTC_15684	93.238	98.29	2.42	CGR2	Healthy Homo sapiens stool	Human GI	China	Asia	AF36-18BH		GCA_003477665.1	CNP0000126	Our study
AF36-19BH	3440033	3072	48.2	48	Lachnospiraceae	Eisenbergiella	Eisenbergiella sp900066775	98.1	1519	Eisenbergiella_tayi_B086562	94.304	97.76	0.19	CGR2	Healthy Homo sapiens stool	Human GI	China	Asia	AF36-19BH		GCA_003477655.1	CNP0000126	Our study
AF36-1BH	3408333	3313	41.14	41	Lachnospiraceae	Dorea	Dorea formicigenerans	97.98	1519	Dorea_formicigenerans_ATCC_27755	98.302	99.39	0	CGR2	Healthy Homo sapiens stool	Human GI	China	Asia	AF36-1BH		GCA_003475215.1	CNP0000126	Our study
AF36-2BH	3549209	3319	41.15	19	Lachnospiraceae	Agathobacter	Agathobacter rectalis	97.39	1601	Agathobacter_rectalis_ATCC_33656	98.063	99.34	0.97	CGR2	Healthy Homo sapiens stool	Human GI	China	Asia	AF36-2BH		GCA_003474775.1	CNP0000126	Our study
AF36-4	2893472	2654	40.47	357	Lachnospiraceae	Eubacterium_F	Eubacterium_F sp003491505	98.5	1535	Anaerostipes_hadrus_DSM_3319	91.23	96.15	0	CGR2	Healthy Homo sapiens stool	Human GI	China	Asia	AF36-4		GCA_003435975.1	CNP0000126	Our study
AF36-5BH	2729138	2334	33.36	356	Lachnospiraceae	Eubacterium_G	Eubacterium_G sp000435815	100	1536	Robinsoniella_peoriensis_PPC31	92.122	99.31	0	CGR2	Healthy Homo sapiens stool	Human GI	China	Asia	AF36-5BH		GCA_003460505.1	CNP0000126	Our study
AF36-6	3157333	2814	48.3	346	Lachnospiraceae	Clostridium_Q	Clostridium_Q fessum	98.2	1423	Enterocloster_asparagiformis_N6	94.437	100	0	CGR2	Healthy Homo sapiens stool	Human GI	China	Asia	AF36-6		CNA0021153	CNP0001833	Our study
AF36-7BH	3208676	3124	37.28	56	Lachnospiraceae	Lachnospira	Lachnospira eligens_A	97.38	1422	Lachnospira_eligens_ATCC_27750	98.617	98.64	0	CGR2	Healthy Homo sapiens stool	Human GI	China	Asia	AF36-7BH		GCA_003474735.1	CNP0000126	Our study
AF37-1	3269938	3148	45.19	12	Lachnospiraceae	Sellimonas	Sellimonas intestinalis	99.35	1520	Sellimonas_intestinalis_BR72	100	98.22	0.88	CGR2	Healthy Homo sapiens stool	Human GI	China	Asia	AF37-1		GCA_003435155.1	CNP0000126	Our study
AF37-2AT	3262484	3134	45.19	12	Lachnospiraceae	Sellimonas	Sellimonas intestinalis	99.34	1520	Sellimonas_intestinalis_BR72	100	98.22	0.88	CGR2	Healthy Homo sapiens stool	Human GI	China	Asia	AF37-2AT		GCA_003435175.1	CNP0000126	Our study
AF37-4	2760782	2436	34.42	358	Lachnospiraceae	Eubacterium_G	Eubacterium_G ventriosum	97.97	1522	Anaerosacchariphilus_polymeriproducens_MCWD5	93.976	99.08	0	CGR2	Healthy Homo sapiens stool	Human GI	China	Asia	AF37-4		GCA_003475105.1	CNP0000126	Our study
AF37-5	3107681	2911	40.28	357	Lachnospiraceae	Eubacterium_F	Eubacterium_F sp003491505	100	1535	Anaerostipes_hadrus_DSM_3319	91.099	96.15	0	CGR2	Healthy Homo sapiens stool	Human GI	China	Asia	AF37-5		GCA_003477605.1	CNP0000126	Our study
AF37-5AT	3615640	3268	48.72	77	Lachnospiraceae	Copromonas	Copromonas sp900066785	96.26	1518	Lacrimispora_amygdalina_BR-10	93.423	99.03	0	CGR2	Healthy Homo sapiens stool	Human GI	China	Asia	AF37-5AT		GCA_003477775.1	CNP0000126	Our study
AF37-6AC	3664807	3406	41.41	33	Lachnospiraceae	Blautia_A	Blautia_A obeum	98.29	1585	Blautia_obeum_ATCC_29174	99.126	99.35	0	CGR2	Healthy Homo sapiens stool	Human GI	China	Asia	AF37-6AC		GCA_003474705.1	CNP0000126	Our study
AF37-6AT	4089305	3657	41.11	345	Lachnospiraceae	Blautia_A	Blautia_A sp003471165	98.3	1039	Blautia_wexlerae_WAL_14507	98.819	98.89	0	CGR2	Healthy Homo sapiens stool	Human GI	China	Asia	AF37-6AT		GCA_003474665.1	CNP0000126	Our study
AF37-7	3348698	3297	48.05	346	Lachnospiraceae	Clostridium_Q	Clostridium_Q fessum	98.14	1397	Enterocloster_lavalensis_CCRI-9842	94.79	96.76	1.48	CGR2	Healthy Homo sapiens stool	Human GI	China	Asia	AF37-7		GCA_003477595.1	CNP0000126	Our study
AF38-1	3206388	2890	43.74	53	Lachnospiraceae	Coprococcus	Coprococcus eutactus_A	97.53	1506	Coprococcus_eutactus_ATCC_27759	96.033	99.33	0.67	CGR2	Healthy Homo sapiens stool	Human GI	China	Asia	AF38-1		GCA_003603945.1	CNP0000126	Our study
AF38-24	3095773	2895	41.19	19	Lachnospiraceae	Agathobacter	Agathobacter rectalis	96.43	1521	Agathobacter_rectalis_ATCC_33656	98.08	99.34	0	CGR2	Healthy Homo sapiens stool	Human GI	China	Asia	AF38-24		GCA_003474615.1	CNP0000126	Our study
AF39-14AC	3339743	3161	41.12	19	Lachnospiraceae	Agathobacter	Agathobacter rectalis	96.79	1521	Agathobacter_rectalis_ATCC_33656	98.217	99.34	0.48	CGR2	Healthy Homo sapiens stool	Human GI	China	Asia	AF39-14AC		GCA_003474555.1	CNP0000126	Our study
AF39-4	3683307	3453	41.27	33	Lachnospiraceae	Blautia_A	Blautia_A obeum	98.34	1342	Blautia_obeum_ATCC_29174	99.519	99.35	0	CGR2	Healthy Homo sapiens stool	Human GI	China	Asia	AF39-4		GCA_003474255.1	CNP0000126	Our study
AF41-18	3195906	3352	37.39	56	Lachnospiraceae	Lachnospira	Lachnospira eligens_A	97.35	1300	Lachnospira_eligens_ATCC_27750	98.404	95.62	1.01	CGR2	Healthy Homo sapiens stool	Human GI	China	Asia	AF41-18		GCA_003474205.1	CNP0000126	Our study
AF41-9	4347219	4133	42.2	359	Lachnospiraceae	Blautia_A	Blautia_A sp003477525	100	1137	Blautia_wexlerae_WAL_14507	98.374	98.45	1.39	CGR2	Healthy Homo sapiens stool	Human GI	China	Asia	AF41-9		GCA_003477525.1	CNP0000126	Our study
AF42-21	3317523	3479	41.33	41	Lachnospiraceae	Dorea	Dorea formicigenerans	98.15	1117	Dorea_formicigenerans_ATCC_27755	98.209	97.73	1.41	CGR2	Healthy Homo sapiens stool	Human GI	China	Asia	AF42-21		GCA_003474085.1	CNP0000126	Our study
AF42-3BH	3181207	3220	37.44	56	Lachnospiraceae	Lachnospira	Lachnospira eligens_A	97.39	1518	Lachnospira_eligens_ATCC_27750	98.371	97.63	0.89	CGR2	Healthy Homo sapiens stool	Human GI	China	Asia	AF42-3BH		GCA_003473445.1	CNP0000126	Our study
AF42-6	3447190	3640	44.74	54	Lachnospiraceae	Choladocola	Choladocola sp003480725	97.45	1519	Lacrimispora_saccharolytica_DSM_2544	93.704	99.37	1.27	CGR2	Healthy Homo sapiens stool	Human GI	China	Asia	AF42-6		GCA_003477505.1	CNP0000126	Our study
AF42-8	3144099	3111	41.31	38	Lachnospiraceae	RUG115	RUG115 sp900066395	98.39	1523	Roseburia_hominis_A2-183	95.081	97.07	3.4	CGR2	Healthy Homo sapiens stool	Human GI	China	Asia	AF42-8		GCA_003435965.1	CNP0000126	Our study
AF42-9BH	4722926	4502	41.08	345	Lachnospiraceae	Blautia_A	Blautia_A sp003471165	98.13	1245	Blautia_wexlerae_WAL_14507	97.157	96.97	0.63	CGR2	Healthy Homo sapiens stool	Human GI	China	Asia	AF42-9BH		GCA_003477585.1	CNP0000126	Our study
AF43-10	3008832	2885	44.06	274	Lachnospiraceae	Wujia	Wujia chipingensis	98.12	1508	Anaerostipes_hadrus_DSM_3319	91.738	98.3	0.58	CGR2	Healthy Homo sapiens stool	Human GI	China	Asia	AF43-10		GCA_003474475.1	CNP0000126	Our study
AF45-13BH	2860468	2879	37.64	56	Lachnospiraceae	Lachnospira	Lachnospira eligens_A	97.32	1518	Lachnospira_eligens_ATCC_27750	98.574	98.3	0.06	CGR2	Healthy Homo sapiens stool	Human GI	China	Asia	AF45-13BH		GCA_003473405.1	CNP0000126	Our study
AF45-14BH	3779521	3502	38.03	21	Lachnospiraceae	Anaerobutyricum	Anaerobutyricum hallii	98.19	839	Anaerobutyricum_hallii_ATCC_27751	99.285	97.87	2.87	CGR2	Healthy Homo sapiens stool	Human GI	China	Asia	AF45-14BH		GCA_003473385.1	CNP0000126	Our study
AF45-17	3522085	3670	43.27	58	Lachnospiraceae	Coprococcus_A	Coprococcus_A catus_A	98.46	1506	Coprococcus_catus_VPI-C6-61	97.568	95.95	1.68	CGR2	Healthy Homo sapiens stool	Human GI	China	Asia	AF45-17		GCA_003433855.1	CNP0000126	Our study
AF45-4BH	3506927	3469	42.45	327	Lachnospiraceae	Blautia_A	Blautia_A sp900120195	98.42	1450	Blautia_obeum_ATCC_29174	98.168	98.61	1.9	CGR2	Healthy Homo sapiens stool	Human GI	China	Asia	AF45-4BH		GCA_003477475.1	CNP0000126	Our study
AF46-10NS	3676052	3655	42.99	360	Lachnospiraceae	Blautia_A	Blautia_A sp003474435	100	1241	Blautia_obeum_ATCC_29174	96.538	96.02	0.32	CGR2	Healthy Homo sapiens stool	Human GI	China	Asia	AF46-10NS		GCA_003474435.1	CNP0000126	Our study
AF46-12NS	3653823	3671	46.58	44	Lachnospiraceae	Acetatifactor	Acetatifactor sp900066565	97.75	1506	Butyrivibrio_crossotus_DSM_2876	91.826	97.37	4.2	CGR2	Healthy Homo sapiens stool	Human GI	China	Asia	AF46-12NS		GCA_003435855.1	CNP0000126	Our study
AF46-9NS	3636224	3659	46.54	44	Lachnospiraceae	Acetatifactor	Acetatifactor sp900066565	97.83	1506	Butyrivibrio_crossotus_DSM_2876	91.765	96.96	4.57	CGR2	Healthy Homo sapiens stool	Human GI	China	Asia	AF46-9NS		GCA_003435925.1	CNP0000126	Our study
AF50-3	3864724	3850	47.92	346	Lachnospiraceae	Clostridium_Q	Clostridium_Q fessum	98.25	1415	Enterocloster_lavalensis_CCRI-9842	95.206	95.5	2.22	CGR2	Healthy Homo sapiens stool	Human GI	China	Asia	AF50-3		GCA_003477445.1	CNP0000126	Our study
AF50-8-r	3311930	2977	48.39	24	Lachnospiraceae	Copromonas	Copromonas sp900066055	98.15	1519	Lacrimispora_amygdalina_BR-10	93.275	99.37	0	CGR2	Healthy Homo sapiens stool	Human GI	China	Asia	AF50-8-r		CNA0021174	CNP0001833	Our study
AF51-11b1	3334867	3156	42.01	40	Lachnospiraceae	Bariatricus	Bariatricus comes	98.26	1519	Coprococcus_comes_ATCC_27758	99.381	99.42	0	CGR2	Healthy Homo sapiens stool	Human GI	China	Asia	AF51-11b1		CNA0021176	CNP0001833	Our study
AF51-26b1	4203961	3781	47.88	294	Lachnospiraceae	Limivivens	Limivivens sp900543575	98.37	1246	Robinsoniella_peoriensis_PPC31	94.387	99.37	0	CGR2	Healthy Homo sapiens stool	Human GI	China	Asia	AF51-26b1		CNA0021177	CNP0001833	Our study
AF51-3-b8A	3550541	3246	48.29	24	Lachnospiraceae	Copromonas	Copromonas sp900066055	97.96	1519	Lacrimispora_amygdalina_BR-10	93.154	100	0	CGR2	Healthy Homo sapiens stool	Human GI	China	Asia	AF51-3-b8A		CNA0021180	CNP0001833	Our study
AF51-6-b8A	2060288	1806	50.45	361	Lachnospiraceae	Shuttleworthia		N/A	1523	Shuttleworthia_satelles_VPI_D143K-13	98.833	98.6	0	CGR2	Healthy Homo sapiens stool	Human GI	China	Asia	AF51-6-b8A		CNA0021182	CNP0001833	Our study
AF51-7-b10A	3515029	3113	48.65	77	Lachnospiraceae	Copromonas	Copromonas sp900066785	98.21	1579	Faecalimonas_umbilicata_EGH7	91.955	99.37	0.63	CGR2	Healthy Homo sapiens stool	Human GI	China	Asia	AF51-7-b10A		CNA0021183	CNP0001833	Our study
AF52-12b2	2849533	2513	41.17	32	Lachnospiraceae	Coprococcus	Coprococcus sp900066115	98.72	1507	Anaerostipes_hadrus_DSM_3319	91.347	99.33	0	CGR2	Healthy Homo sapiens stool	Human GI	China	Asia	AF52-12b2		CNA0021186	CNP0001833	Our study
AF53-12MH-2A	7663128	6637	46.79	14	Lachnospiraceae	Eisenbergiella	Eisenbergiella tayi	97.79	1565	Eisenbergiella_tayi_B086562	99.712	98.85	4.31	CGR2	Healthy Homo sapiens stool	Human GI	China	Asia	AF53-12MH-2A		CNA0021190	CNP0001833	Our study
AF54-6pH10A	3052860	2852	40.68	38	Lachnospiraceae	RUG115	RUG115 sp900066395	98.48	1570	Roseburia_faecis_M72/1	95.182	99.52	1.71	CGR2	Healthy Homo sapiens stool	Human GI	China	Asia	AF54-6pH10A		CNA0021206	CNP0001833	Our study
AF55-24LNA	3410376	3081	48.37	42	Lachnospiraceae	Copromonas	Copromonas sp900066535	97.62	1569	Lacrimispora_amygdalina_BR-10	93.741	100	0	CGR2	Healthy Homo sapiens stool	Human GI	China	Asia	AF55-24LNA		CNA0021210	CNP0001833	Our study
AF55-34	4058136	3825	47.37	351	Lachnospiraceae	Clostridium_AP	Clostridium_AP sp000509125	98.85	1509	Sporofaciens_musculi_WCA-9-b2	93.897	98.83	0	CGR2	Healthy Homo sapiens stool	Human GI	China	Asia	AF55-34		CNA0021212	CNP0001833	Our study
AF55-34A	4059257	3825	47.37	351	Lachnospiraceae	Clostridium_AP	Clostridium_AP sp000509125	98.88	1525	Sporofaciens_musculi_WCA-9-b2	93.897	98.83	0	CGR2	Healthy Homo sapiens stool	Human GI	China	Asia	AF55-34A		CNA0021211	CNP0001833	Our study
AF57-4ACA	3932460	3553	44.26	362	Lachnospiraceae	Enterocloster	Enterocloster sp000431375	99.86	1547	Lacrimispora_saccharolytica_DSM_2544	94.993	99.37	1.27	CGR2	Healthy Homo sapiens stool	Human GI	China	Asia	AF57-4ACA		CNA0021225	CNP0001833	Our study
AF58-1A	3900644	3565	45.93	363	Lachnospiraceae	UBA3402	UBA3402 sp003478355	97.29	1292	Lacrimispora_saccharolytica_DSM_2544	93.757	99.37	0	CGR2	Healthy Homo sapiens stool	Human GI	China	Asia	AF58-1A		CNA0021231	CNP0001833	Our study
AF58-20A	3293089	2922	48.29	346	Lachnospiraceae	Clostridium_Q	Clostridium_Q fessum	98.16	1396	Enterocloster_asparagiformis_N6	94.341	100	0	CGR2	Healthy Homo sapiens stool	Human GI	China	Asia	AF58-20A		CNA0021232	CNP0001833	Our study
AF58-2A	3770736	3562	42.39	98	Lachnospiraceae	Blautia_A	Blautia_A intestinalis	98.56	1549	Blautia_obeum_ATCC_29174	98.038	99.37	0.63	CGR2	Healthy Homo sapiens stool	Human GI	China	Asia	AF58-2A		CNA0021233	CNP0001833	Our study
AF58-5ACA	3736486	3457	47.91	42	Lachnospiraceae	Copromonas	Copromonas sp900066535	97.47	1519	Lacrimispora_amygdalina_BR-10	93.553	100	0	CGR2	Healthy Homo sapiens stool	Human GI	China	Asia	AF58-5ACA		CNA0021235	CNP0001833	Our study
AF58-8b12A	3508890	3148	43.9	221	Lachnospiraceae	Oliverpabstia	Oliverpabstia intestinalis	96.93	1522	Blautia_faecicola_KGMB01111	98.293	99.37	0.63	CGR2	Healthy Homo sapiens stool	Human GI	China	Asia	AF58-8b12A		CNA0021237	CNP0001833	Our study
AF58-9ACA	4302045	3972	41.83	269	Lachnospiraceae	Roseburia	Roseburia sp003470905	98.32	1312	Roseburia_hominis_A2-183	98.516	99.03	1.64	CGR2	Healthy Homo sapiens stool	Human GI	China	Asia	AF58-9ACA		CNA0021238	CNP0001833	Our study
AF60-20pH9A	3802934	3558	42.09	98	Lachnospiraceae	Blautia_A	Blautia_A intestinalis	98.42	1421	Blautia_obeum_ATCC_29174	98.058	99.37	0.63	CGR2	Healthy Homo sapiens stool	Human GI	China	Asia	AF60-20pH9A		CNA0021242	CNP0001833	Our study
AF61-21pH10TA	3882331	3536	43.98	74	Lachnospiraceae	Blautia_A	Blautia_A massiliensis	95.95	1518	Blautia_wexlerae_WAL_14507	95.972	99.37	0.32	CGR2	Healthy Homo sapiens stool	Human GI	China	Asia	AF61-21pH10TA		CNA0021250	CNP0001833	Our study
AF63-7pH9-A	2712071	2333	41.25	32	Lachnospiraceae	Coprococcus	Coprococcus sp900066115	97.9	1507	Anaerostipes_hadrus_DSM_3319	91.347	99.33	0	CGR2	Healthy Homo sapiens stool	Human GI	China	Asia	AF63-7pH9-A		CNA0021257	CNP0001833	Our study
AF64-2-b12A	4130967	3876	43.76	221	Lachnospiraceae	Oliverpabstia	Oliverpabstia intestinalis	97.01	1424	Blautia_faecicola_KGMB01111	98.666	99.37	2.05	CGR2	Healthy Homo sapiens stool	Human GI	China	Asia	AF64-2-b12A		CNA0021259	CNP0001833	Our study
AF66-15pH9A	3155656	2915	46.75	364	Lachnospiraceae	Enterocloster	Enterocloster sp001517625	98.64	1309	Enterocloster_aldenensis_RMA_9741	96.013	99.37	0.16	CGR2	Healthy Homo sapiens stool	Human GI	China	Asia	AF66-15pH9A		CNA0021266	CNP0001833	Our study
AF66-18pH10TA	3666464	3387	48.01	42	Lachnospiraceae	Copromonas	Copromonas sp900066535	97.29	1519	Lacrimispora_amygdalina_BR-10	93.154	99.37	0	CGR2	Healthy Homo sapiens stool	Human GI	China	Asia	AF66-18pH10TA		CNA0021267	CNP0001833	Our study
AF67-03PH9	3464956	3184	41	19	Lachnospiraceae	Agathobacter	Agathobacter rectalis	96.69	1521	Agathobacter_rectalis_ATCC_33656	98.217	99.52	0.48	CGR2	Healthy Homo sapiens stool	Human GI	China	Asia	AF67-03PH9		CNA0021271	CNP0001833	Our study
AF67-21pH9TA	3712445	3299	37.09	355	Lachnospiraceae	Butyribacter	Butyribacter intestini	99.59	1522	Roseburia_hominis_A2-183	92.065	98.66	0	CGR2	Healthy Homo sapiens stool	Human GI	China	Asia	AF67-21pH9TA		CNA0021275	CNP0001833	Our study
AF73-11pH9TA	6850312	5787	47.92	6	Lachnospiraceae	Eisenbergiella	Eisenbergiella porci	96.76	1560	Eisenbergiella_tayi_B086562	97.835	98.28	1.72	CGR2	Healthy Homo sapiens stool	Human GI	China	Asia	AF73-11pH9TA		CNA0021290	CNP0001833	Our study
AF75-07pH9A	3047341	2809	44.11	365	Lachnospiraceae	Agathobacter	Agathobacter sp900543445	98.54	1313	Roseburia_faecis_M72/1	98.341	99.21	0.24	CGR2	Healthy Homo sapiens stool	Human GI	China	Asia	AF75-07pH9A		CNA0021294	CNP0001833	Our study
AF75-08pH9A	3126140	2963	40.47	38	Lachnospiraceae	RUG115	RUG115 sp900066395	99.11	1523	Roseburia_hominis_A2-183	95.081	99.52	1.47	CGR2	Healthy Homo sapiens stool	Human GI	China	Asia	AF75-08pH9A		CNA0021295	CNP0001833	Our study
AF76-10pH9T	3748309	3383	44.09	73	Lachnospiraceae	Blautia_A	Blautia_A sp900066335	99.5	977	Blautia_obeum_ATCC_29174	95.946	99.37	0.32	CGR2	Healthy Homo sapiens stool	Human GI	China	Asia	AF76-10pH9T		CNA0021297	CNP0001833	Our study
AF81-08TA	3449161	2928	36.81	355	Lachnospiraceae	Butyribacter	Butyribacter intestini	99.13	1522	Roseburia_hominis_A2-183	92.065	98.66	0	CGR2	Healthy Homo sapiens stool	Human GI	China	Asia	AF81-08TA		CNA0021305	CNP0001833	Our study
AF84-09pH9TA	3554408	3316	41.79	33	Lachnospiraceae	Blautia_A	Blautia_A obeum	98.33	1518	Blautia_obeum_ATCC_29174	99.176	99.37	0	CGR2	Healthy Homo sapiens stool	Human GI	China	Asia	AF84-09pH9TA		CNA0021311	CNP0001833	Our study
AF87-14TA	3877007	3571	43.85	72	Lachnospiraceae	Blautia_A	Blautia_A sp000436615	98.73	1475	Blautia_obeum_ATCC_29174	96.401	99.37	0	CGR2	Healthy Homo sapiens stool	Human GI	China	Asia	AF87-14TA		CNA0021315	CNP0001833	Our study
AF88-01pH10A	3235558	3077	41.05	38	Lachnospiraceae	RUG115	RUG115 sp900066395	98.69	1546	Anaerocolumna_xylanovorans_HESP1	88.867	99.52	1.47	CGR2	Healthy Homo sapiens stool	Human GI	China	Asia	AF88-01pH10A		CNA0021316	CNP0001833	Our study
AF90S-01pH9BA	3247764	3183	45.07	54	Lachnospiraceae	Choladocola	Choladocola sp003480725	97.46	1420	Lacrimispora_saccharolytica_DSM_2544	94.151	99.37	0.63	CGR2	Healthy Homo sapiens stool	Human GI	China	Asia	AF90S-01pH9BA		CNA0021321	CNP0001833	Our study
AF90S-19M2BA	3568128	3234	48.18	42	Lachnospiraceae	Copromonas	Copromonas sp900066535	97.34	1519	Lacrimispora_amygdalina_BR-10	93.141	99.37	0	CGR2	Healthy Homo sapiens stool	Human GI	China	Asia	AF90S-19M2BA		CNA0021322	CNP0001833	Our study
AF91-09b3A	3454815	3120	48.02	24	Lachnospiraceae	Copromonas	Copromonas sp900066055	98.16	1519	Lacrimispora_amygdalina_BR-10	93.342	99.37	0.63	CGR2	Healthy Homo sapiens stool	Human GI	China	Asia	AF91-09b3A		CNA0021332	CNP0001833	Our study
AF92-12TA	3593722	3287	47.96	42	Lachnospiraceae	Copromonas	Copromonas sp900066535	97.4	1519	Lacrimispora_amygdalina_BR-10	92.962	99.37	0	CGR2	Healthy Homo sapiens stool	Human GI	China	Asia	AF92-12TA		CNA0021338	CNP0001833	Our study
AF94-01pH10A	3466349	3187	43.09	261	Lachnospiraceae	Blautia	Blautia sp900541955	99.37	1344	Blautia_argi_N6H1-15	97.967	99.36	0.74	CGR2	Healthy Homo sapiens stool	Human GI	China	Asia	AF94-01pH10A		CNA0021341	CNP0001833	Our study
AF94-35M2BA	3007796	2852	41.47	93	Lachnospiraceae	Faecalimonas	Faecalimonas umbilicata	98.04	1524	Faecalimonas_umbilicata_EGH7	99.598	99.37	0	CGR2	Healthy Homo sapiens stool	Human GI	China	Asia	AF94-35M2BA		CNA0021346	CNP0001833	Our study
AF94-39M2A	3043802	2822	48.82	366	Lachnospiraceae	Clostridium_Q	Clostridium_Q sp000435655	98.8	1519	Lacrimispora_saccharolytica_DSM_2544	94.8	99.37	0	CGR2	Healthy Homo sapiens stool	Human GI	China	Asia	AF94-39M2A		CNA0021347	CNP0001833	Our study
AF94-39M2BA	2992865	2838	41.48	93	Lachnospiraceae	Faecalimonas	Faecalimonas umbilicata	97.97	1519	Faecalimonas_umbilicata_EGH7	99.329	99.37	0	CGR2	Healthy Homo sapiens stool	Human GI	China	Asia	AF94-39M2BA		CNA0021348	CNP0001833	Our study
AF96-08pH9A	3668041	3357	48.01	42	Lachnospiraceae	Copromonas	Copromonas sp900066535	97.49	1520	Lacrimispora_amygdalina_BR-10	93.026	99.37	0	CGR2	Healthy Homo sapiens stool	Human GI	China	Asia	AF96-08pH9A		CNA0021352	CNP0001833	Our study
AF96-09pH9TA	3698871	3387	47.97	42	Lachnospiraceae	Copromonas	Copromonas sp900066535	97.52	1636	Lacrimispora_amygdalina_BR-10	92.987	99.37	0	CGR2	Healthy Homo sapiens stool	Human GI	China	Asia	AF96-09pH9TA		CNA0021353	CNP0001833	Our study
AF96-14M2BTA	3602307	3231	48.45	77	Lachnospiraceae	Copromonas	Copromonas sp900066785	96.3	1518	Lacrimispora_saccharolytica_DSM_2544	92.947	100	0	CGR2	Healthy Homo sapiens stool	Human GI	China	Asia	AF96-14M2BTA		CNA0021356	CNP0001833	Our study
AF96-34DTA	2957185	2598	48.64	346	Lachnospiraceae	Clostridium_Q	Clostridium_Q fessum	98.03	1519	Lacrimispora_saccharolytica_DSM_2544	93.8	99.37	0	CGR2	Healthy Homo sapiens stool	Human GI	China	Asia	AF96-34DTA		CNA0021357	CNP0001833	Our study
AF97-08DTA	3548531	3248	48.13	42	Lachnospiraceae	Copromonas	Copromonas sp900066535	97.43	1349	Lacrimispora_amygdalina_BR-10	93.914	100	0	CGR2	Healthy Homo sapiens stool	Human GI	China	Asia	AF97-08DTA		CNA0021361	CNP0001833	Our study
AF97-11M2TA	3227354	3154	45.53	54	Lachnospiraceae	Choladocola	Choladocola sp003480725	98.84	1024	Cuneatibacter_caecimuris_BARN-424-CC-10	95.141	99.37	0	CGR2	Healthy Homo sapiens stool	Human GI	China	Asia	AF97-11M2TA		CNA0021362	CNP0001833	Our study
AF98-09	3344269	3049	41.79	33	Lachnospiraceae	Blautia_A	Blautia_A obeum	98.38	983	Blautia_obeum_ATCC_29174	99.265	99.37	0	CGR2	Healthy Homo sapiens stool	Human GI	China	Asia	AF98-09		CNA0021363	CNP0001833	Our study
AF98-17	3509603	3137	44.06	74	Lachnospiraceae	Blautia_A	Blautia_A massiliensis	96.03	1036	Blautia_luti_DSM_14534	97.576	99.37	0.32	CGR2	Healthy Homo sapiens stool	Human GI	China	Asia	AF98-17		CNA0021365	CNP0001833	Our study
AF98-24	3738206	3318	41.3	2	Lachnospiraceae	Blautia_A	Blautia_A wexlerae	97.47	1369	Blautia_wexlerae_WAL_14507	99.074	99.37	0	CGR2	Healthy Homo sapiens stool	Human GI	China	Asia	AF98-24		CNA0021367	CNP0001833	Our study
AF98-36	3262219	3021	42.57	327	Lachnospiraceae	Blautia_A	Blautia_A sp900120195	98.42	1518	Blautia_obeum_ATCC_29174	98.147	99.37	0.95	CGR2	Healthy Homo sapiens stool	Human GI	China	Asia	AF98-36		CNA0021371	CNP0001833	Our study
AF98-49	3315045	3133	41.16	136	Lachnospiraceae	Dorea_A	Dorea_A longicatena_B	97.51	1520	Dorea_longicatena_111-35	99.772	99.42	1.75	CGR2	Healthy Homo sapiens stool	Human GI	China	Asia	AF98-49		CNA0021374	CNP0001833	Our study
AF98-51	3786558	3323	41	345	Lachnospiraceae	Blautia_A	Blautia_A sp003471165	98.48	1074	Blautia_wexlerae_WAL_14507	97.171	99.37	0	CGR2	Healthy Homo sapiens stool	Human GI	China	Asia	AF98-51		CNA0021375	CNP0001833	Our study
AF99-08	3695893	3337	44.36	74	Lachnospiraceae	Blautia_A	Blautia_A massiliensis	95.81	914	Blautia_luti_DSM_14534	98.478	99.37	0.32	CGR2	Healthy Homo sapiens stool	Human GI	China	Asia	AF99-08		CNA0021378	CNP0001833	Our study
AF99-11	3611218	3260	42.4	367	Lachnospiraceae	Eubacterium_I	Eubacterium_I ramulus_A	98.57	1521	Roseburia_hominis_A2-183	94.137	98.85	1.44	CGR2	Healthy Homo sapiens stool	Human GI	China	Asia	AF99-11		CNA0021379	CNP0001833	Our study
AF99-31	3211281	3039	41.02	41	Lachnospiraceae	Dorea	Dorea formicigenerans	98.19	1519	Dorea_formicigenerans_ATCC_27755	98.302	99.42	0	CGR2	Healthy Homo sapiens stool	Human GI	China	Asia	AF99-31		CNA0021380	CNP0001833	Our study
AF99-32	3043258	2666	44.05	53	Lachnospiraceae	Coprococcus	Coprococcus eutactus_A	97.56	1506	Coprococcus_eutactus_ATCC_27759	95.883	99.33	0	CGR2	Healthy Homo sapiens stool	Human GI	China	Asia	AF99-32		CNA0021381	CNP0001833	Our study
AF99-42	3623229	3380	42.35	98	Lachnospiraceae	Blautia_A	Blautia_A intestinalis	98.62	1518	Blautia_obeum_ATCC_29174	97.941	99.37	0.63	CGR2	Healthy Homo sapiens stool	Human GI	China	Asia	AF99-42		CNA0021382	CNP0001833	Our study
AF99-45	3271939	3099	42.45	40	Lachnospiraceae	Bariatricus	Bariatricus comes	98.18	1424	Coprococcus_comes_ATCC_27758	99.492	99.42	0	CGR2	Healthy Homo sapiens stool	Human GI	China	Asia	AF99-45		CNA0021383	CNP0001833	Our study
AFF13-24A	5686577	5406	48.87	7	Lachnospiraceae	Enterocloster	Enterocloster clostridioformis	99.32	1520	Enterocloster_asparagiformis_N6	96.46	99.32	0.68	CGR2	Healthy Homo sapiens stool	Human GI	China	Asia	AFF13-24A		CNA0021388	#N/A	Our study
AM04S-104	4177675	3677	42.71	3	Lachnospiraceae	Blautia_A	Blautia_A faecis	97.57	1311	Blautia_faecis_M25	99.668	99.37	0.63	CGR2	Healthy Homo sapiens stool	Human GI	China	Asia	AM04S-104		CNA0021403	CNP0001833	Our study
AM05-22	3330109	3266	46.31	101	Lachnospiraceae	Clostridium_AP	Clostridium_AP scindens	99.27	1523	Sporofaciens_musculi_WCA-9-b2	94.288	99.42	0	CGR2	Healthy Homo sapiens stool	Human GI	China	Asia	AM05-22		CNA0021431	CNP0001833	Our study
AM07-19	6231354	5633	49.25	11	Lachnospiraceae	Enterocloster	Enterocloster bolteae	97.07	1520	Enterocloster_asparagiformis_N6	97.754	98.51	0	CGR2	Healthy Homo sapiens stool	Human GI	China	Asia	AM07-19		GCA_003433765.1	CNP0000126	Our study
AM07-21	4197688	3734	41.12	345	Lachnospiraceae	Blautia_A	Blautia_A sp003471165	98.31	1518	Blautia_wexlerae_WAL_14507	97.566	98.89	0	CGR2	Healthy Homo sapiens stool	Human GI	China	Asia	AM07-21		GCA_003473325.1	CNP0000126	Our study
AM07-30	3331558	3270	46.31	101	Lachnospiraceae	Clostridium_AP	Clostridium_AP scindens	99.32	1523	Sporofaciens_musculi_WCA-9-b2	94.288	99.42	0	CGR2	Healthy Homo sapiens stool	Human GI	China	Asia	AM07-30		CNA0021438	CNP0001833	Our study
AM07-34	7465447	6577	48.58	350	Lachnospiraceae	Hungatella	Hungatella effluvii	95.58	1489	Lacrimispora_saccharolytica_DSM_2544	95.535	99.37	1.74	CGR2	Healthy Homo sapiens stool	Human GI	China	Asia	AM07-34		CNA0021439	CNP0001833	Our study
AM08-21	7457661	6566	48.58	350	Lachnospiraceae	Hungatella	Hungatella effluvii	95.55	1489	Lacrimispora_saccharolytica_DSM_2544	95.535	99.37	1.74	CGR2	Healthy Homo sapiens stool	Human GI	China	Asia	AM08-21		CNA0021445	CNP0001833	Our study
AM09-18-1	3400783	3180	40.53	4	Lachnospiraceae	Mediterraneibacter	Mediterraneibacter faecis	96.26	1521	Mediterraneibacter_faecis_Eg2	99.502	98.54	0	CGR2	Healthy Homo sapiens stool	Human GI	China	Asia	AM09-18-1		GCA_003435835.1	CNP0000126	Our study
AM09-20-2	2921606	2718	42.37	368	Lachnospiraceae	Mediterraneibacter	Mediterraneibacter lactaris	98.56	2102	Mediterraneibacter_massiliensis_AT10	96.209	99.42	0	CGR2	Healthy Homo sapiens stool	Human GI	China	Asia	AM09-20-2		CNA0021450	CNP0001833	Our study
AM09-31	6432420	5879	49.45	39	Lachnospiraceae	Enterocloster	Enterocloster citroniae	99.23	1520	Enterocloster_lavalensis_CCRI-9842	95.813	99.37	0	CGR2	Healthy Homo sapiens stool	Human GI	China	Asia	AM09-31		CNA0021451	CNP0001833	Our study
AM09-9	2846239	2648	42.4	368	Lachnospiraceae	Mediterraneibacter	Mediterraneibacter lactaris	98.71	1519	Mediterraneibacter_massiliensis_AT10	95.13	98.1	0	CGR2	Healthy Homo sapiens stool	Human GI	China	Asia	AM09-9		GCA_003472625.1	CNP0000126	Our study
AM100_B1_18_1A	3761686	3623	43.43	58	Lachnospiraceae	Coprococcus_A	Coprococcus_A catus_A	98.62	1372	Coprococcus_catus_VPI-C6-61	97.78	99.33	2.01	CGR2	Healthy Homo sapiens stool	Human GI	China	Asia	AM100_B1_18_1A		CNA0021462	CNP0001833	Our study
AM100_B1_2A	3883763	3457	41.27	2	Lachnospiraceae	Blautia_A	Blautia_A wexlerae	97.08	868	Blautia_wexlerae_WAL_14507	99.77	99.37	0	CGR2	Healthy Homo sapiens stool	Human GI	China	Asia	AM100_B1_2A		CNA0021465	CNP0001833	Our study
AM100_B1_30A	3304416	3070	42.27	327	Lachnospiraceae	Blautia_A	Blautia_A sp900120195	98.69	2217	Blautia_obeum_ATCC_29174	97.565	99.37	0.32	CGR2	Healthy Homo sapiens stool	Human GI	China	Asia	AM100_B1_30A		CNA0021466	CNP0001833	Our study
AM100_B1_31A	3204082	2939	40.77	4	Lachnospiraceae	Mediterraneibacter	Mediterraneibacter faecis	97.53	1490	Mediterraneibacter_faecis_Eg2	99.926	99.12	0	CGR2	Healthy Homo sapiens stool	Human GI	China	Asia	AM100_B1_31A		CNA0021467	CNP0001833	Our study
AM100_B1_35	2987095	2795	40.91	41	Lachnospiraceae	Dorea	Dorea formicigenerans	98.34	1519	Dorea_formicigenerans_ATCC_27755	98.302	99.42	0	CGR2	Healthy Homo sapiens stool	Human GI	China	Asia	AM100_B1_35		CNA0021469	CNP0001833	Our study
AM100_B1_35A	2985986	2794	40.9	41	Lachnospiraceae	Dorea	Dorea formicigenerans	98.2	1519	Dorea_formicigenerans_ATCC_27755	98.302	99.42	0	CGR2	Healthy Homo sapiens stool	Human GI	China	Asia	AM100_B1_35A		CNA0021468	CNP0001833	Our study
AM100_B11A	2964215	2793	37.07	27	Lachnospiraceae	Anaerostipes	Anaerostipes hadrus	98.06	1517	Anaerostipes_hadrus_DSM_3319	99.072	99.33	1.34	CGR2	Healthy Homo sapiens stool	Human GI	China	Asia	AM100_B11A		CNA0021464	CNP0001833	Our study
AM100_B13A	3227389	2802	43.84	25	Lachnospiraceae	Hominisplanchenecus	Hominisplanchenecus faecis	98.23	1521	Mediterraneibacter_glycyrrhizinilyticus_ZM35	94.307	100	0.63	CGR2	Healthy Homo sapiens stool	Human GI	China	Asia	AM100_B13A		CNA0021470	CNP0001833	Our study
AM100_B18A	3875128	3449	41.29	2	Lachnospiraceae	Blautia_A	Blautia_A wexlerae	97.13	868	Blautia_wexlerae_WAL_14507	99.77	99.37	0	CGR2	Healthy Homo sapiens stool	Human GI	China	Asia	AM100_B18A		CNA0021474	CNP0001833	Our study
AM100_B19A	3400217	3230	42.7	40	Lachnospiraceae	Bariatricus	Bariatricus comes	97.62	1326	Coprococcus_comes_ATCC_27758	99.922	99.42	0	CGR2	Healthy Homo sapiens stool	Human GI	China	Asia	AM100_B19A		CNA0021475	CNP0001833	Our study
AM100_B21A	3161969	2993	41.36	136	Lachnospiraceae	Dorea_A	Dorea_A longicatena_B	98.02	1308	Dorea_longicatena_111-35	99.593	99.42	0	CGR2	Healthy Homo sapiens stool	Human GI	China	Asia	AM100_B21A		CNA0021477	CNP0001833	Our study
AM100_B23A	7435472	6549	48.64	350	Lachnospiraceae	Hungatella	Hungatella effluvii	95.6	1489	Lacrimispora_saccharolytica_DSM_2544	95.535	99.37	1.74	CGR2	Healthy Homo sapiens stool	Human GI	China	Asia	AM100_B23A		CNA0021478	CNP0001833	Our study
AM100_B24A	3623956	3248	43.91	221	Lachnospiraceae	Oliverpabstia	Oliverpabstia intestinalis	97.1	1522	Blautia_faecicola_KGMB01111	98.227	99.37	1.27	CGR2	Healthy Homo sapiens stool	Human GI	China	Asia	AM100_B24A		CNA0021479	CNP0001833	Our study
AM100_B2A	3658925	3341	44.25	74	Lachnospiraceae	Blautia_A	Blautia_A massiliensis	97.48	1485	Blautia_obeum_ATCC_29174	96.693	99.37	0.32	CGR2	Healthy Homo sapiens stool	Human GI	China	Asia	AM100_B2A		CNA0021480	CNP0001833	Our study
AM100_B33A	3203049	2934	40.81	4	Lachnospiraceae	Mediterraneibacter	Mediterraneibacter faecis	96.79	1519	Mediterraneibacter_faecis_Eg2	99.929	99.12	0	CGR2	Healthy Homo sapiens stool	Human GI	China	Asia	AM100_B33A		CNA0021482	CNP0001833	Our study
AM100_B38A	3505183	3230	41.71	33	Lachnospiraceae	Blautia_A	Blautia_A obeum	98.32	1505	Blautia_obeum_ATCC_29174	98.49	99.37	0	CGR2	Healthy Homo sapiens stool	Human GI	China	Asia	AM100_B38A		CNA0021483	CNP0001833	Our study
AM100_B9A	3612635	3307	48.01	42	Lachnospiraceae	Copromonas	Copromonas sp900066535	97.41	1519	Lacrimispora_amygdalina_BR-10	93.289	100	0	CGR2	Healthy Homo sapiens stool	Human GI	China	Asia	AM100_B9A		CNA0021485	CNP0001833	Our study
AM100_BB15A	4228868	3795	42.68	3	Lachnospiraceae	Blautia_A	Blautia_A faecis	97.53	2930	Blautia_faecis_M25	99.26	99.37	0	CGR2	Healthy Homo sapiens stool	Human GI	China	Asia	AM100_BB15A		CNA0021486	CNP0001833	Our study
AM100_BB17A	3631974	3310	48.02	42	Lachnospiraceae	Copromonas	Copromonas sp900066535	97.44	1519	Lacrimispora_amygdalina_BR-10	93.217	100	0	CGR2	Healthy Homo sapiens stool	Human GI	China	Asia	AM100_BB17A		CNA0021487	CNP0001833	Our study
AM100_PB1_1D_10	3408027	3045	47.16	187	Lachnospiraceae	Fusicatenibacter	Fusicatenibacter saccharivorans	97.72	1419	Fusicatenibacter_saccharivorans_HT03-11	99.925	98.95	1.27	CGR2	Healthy Homo sapiens stool	Human GI	China	Asia	AM100_PB1_1D_10		CNA0021497	CNP0001833	Our study
AM100-PB1-1D-10A	3404526	3041	47.17	187	Lachnospiraceae	Fusicatenibacter	Fusicatenibacter saccharivorans	97.71	1488	Fusicatenibacter_saccharivorans_HT03-11	99.925	98.95	1.27	CGR2	Healthy Homo sapiens stool	Human GI	China	Asia	AM100-PB1-1D-10A		CNA0021496	CNP0001833	Our study
AM100-PB1-1D-29A	3877614	3450	41.27	2	Lachnospiraceae	Blautia_A	Blautia_A wexlerae	97.22	967	Blautia_wexlerae_WAL_14507	98.911	99.37	0	CGR2	Healthy Homo sapiens stool	Human GI	China	Asia	AM100-PB1-1D-29A		CNA0021499	CNP0001833	Our study
AM100-PB-1D-18A	3059735	2701	48.2	346	Lachnospiraceae	Clostridium_Q	Clostridium_Q fessum	98.08	2258	Enterocloster_asparagiformis_N6	94.134	100	0	CGR2	Healthy Homo sapiens stool	Human GI	China	Asia	AM100-PB-1D-18A		CNA0021508	CNP0001833	Our study
AM100-PB-1D-34A	2838111	2629	41.48	272	Lachnospiraceae	CAG-317	CAG-317 sp000433215	98.71	1519	Faecalimonas_umbilicata_EGH7	95.311	95.91	0.19	CGR2	Healthy Homo sapiens stool	Human GI	China	Asia	AM100-PB-1D-34A		CNA0021512	CNP0001833	Our study
AM10-1A	3689835	3526	42.39	102	Lachnospiraceae	Ruminococcus_B	Ruminococcus_B gnavus	98.72	1519	Faecalimonas_umbilicata_EGH7	95.652	99.42	0.1	CGR2	Healthy Homo sapiens stool	Human GI	China	Asia	AM10-1A		CNA0021559	CNP0001833	Our study
AM10-31	2920742	2697	41.2	272	Lachnospiraceae	CAG-317	CAG-317 sp000433215	100	1519	Faecalimonas_umbilicata_EGH7	95.445	95.1	0.19	CGR2	Healthy Homo sapiens stool	Human GI	China	Asia	AM10-31		GCA_003435815.1	CNP0000126	Our study
AM10-38	3036040	2889	37.03	27	Lachnospiraceae	Anaerostipes	Anaerostipes hadrus	98.31	1560	Anaerostipes_hadrus_DSM_3319	99.77	98.64	2.01	CGR2	Healthy Homo sapiens stool	Human GI	China	Asia	AM10-38		GCA_003477415.1	CNP0000126	Our study
AM10-3A	3796713	3483	48.13	42	Lachnospiraceae	Copromonas	Copromonas sp900066535	98.71	2184	Lacrimispora_aerotolerans_DSM_5434	93.487	100	0	CGR2	Healthy Homo sapiens stool	Human GI	China	Asia	AM10-3A		CNA0021593	CNP0001833	Our study
AM10-47	3606413	3252	38.41	280	Lachnospiraceae	Blautia	Blautia stercoris	99.33	1520	Blautia_stercoris_GAM6-1	100	99.36	0	CGR2	Healthy Homo sapiens stool	Human GI	China	Asia	AM10-47		GCA_003435795.1	CNP0000126	Our study
AM109-29	3190307	2948	40.45	4	Lachnospiraceae	Mediterraneibacter	Mediterraneibacter faecis	96.12	896	Mediterraneibacter_faecis_Eg2	97.291	99.12	0	CGR2	Healthy Homo sapiens stool	Human GI	China	Asia	AM109-29		CNA0021649	CNP0001833	Our study
AM109-64	4516700	4065	41.22	345	Lachnospiraceae	Blautia_A	Blautia_A sp003471165	98.23	1411	Blautia_wexlerae_WAL_14507	97.842	99.37	0	CGR2	Healthy Homo sapiens stool	Human GI	China	Asia	AM109-64		CNA0021657	CNP0001833	Our study
AM109-74	2789463	2502	41.54	23	Lachnospiraceae	Mediterraneibacter	Mediterraneibacter torques	99.57	1519	Mediterraneibacter_massiliensis_AT10	95.861	99.42	0.24	CGR2	Healthy Homo sapiens stool	Human GI	China	Asia	AM109-74		CNA0021660	CNP0001833	Our study
AM10C-15pH9TA	3269045	2904	48.15	346	Lachnospiraceae	Clostridium_Q	Clostridium_Q fessum	98.15	1519	Lacrimispora_saccharolytica_DSM_2544	93.8	100	0	CGR2	Healthy Homo sapiens stool	Human GI	China	Asia	AM10C-15pH9TA		CNA0021675	CNP0001833	Our study
AM110-68	3204579	2912	40.37	4	Lachnospiraceae	Mediterraneibacter	Mediterraneibacter faecis	96.6	1421	Mediterraneibacter_faecis_Eg2	99.778	99.12	0	CGR2	Healthy Homo sapiens stool	Human GI	China	Asia	AM110-68		CNA0021727	CNP0001833	Our study
AM11-12B	3075886	2936	41.01	22	Lachnospiraceae	Dorea_A	Dorea_A longicatena	98.63	1425	Dorea_longicatena_111-35	99.697	99.42	0.12	CGR2	Healthy Homo sapiens stool	Human GI	China	Asia	AM11-12B		CNA0021744	CNP0001833	Our study
AM11-30B	3591789	3461	42.32	40	Lachnospiraceae	Bariatricus	Bariatricus comes	97.41	1424	Coprococcus_comes_ATCC_27758	99.71	99.22	1.17	CGR2	Healthy Homo sapiens stool	Human GI	China	Asia	AM11-30B		CNA0021750	CNP0001833	Our study
AM12-48	4148303	3747	41.14	2	Lachnospiraceae	Blautia_A	Blautia_A wexlerae	97.48	1262	Blautia_wexlerae_WAL_14507	99.188	99.05	0	CGR2	Healthy Homo sapiens stool	Human GI	China	Asia	AM12-48		GCA_003473905.1	CNP0000126	Our study
AM12-54	3176510	3030	42.87	102	Lachnospiraceae	Ruminococcus_B	Ruminococcus_B gnavus	99.08	1519	Faecalimonas_umbilicata_EGH7	95.652	98.8	0	CGR2	Healthy Homo sapiens stool	Human GI	China	Asia	AM12-54		GCA_003473185.1	CNP0000126	Our study
AM13-35	2785689	2548	41.42	272	Lachnospiraceae	CAG-317	CAG-317 sp000433215	98.84	1519	Faecalimonas_umbilicata_EGH7	95.445	95.1	0	CGR2	Healthy Homo sapiens stool	Human GI	China	Asia	AM13-35		GCA_003473885.1	CNP0000126	Our study
AM13-39	3323673	3199	42.66	102	Lachnospiraceae	Ruminococcus_B	Ruminococcus_B gnavus	99.25	1579	Faecalimonas_umbilicata_EGH7	96.135	98.8	0	CGR2	Healthy Homo sapiens stool	Human GI	China	Asia	AM13-39		GCA_003473045.1	CNP0000126	Our study
AM14-16	3050335	2645	43.8	53	Lachnospiraceae	Coprococcus	Coprococcus eutactus_A	97.61	1506	Coprococcus_eutactus_ATCC_27759	96.108	99.33	0.67	CGR2	Healthy Homo sapiens stool	Human GI	China	Asia	AM14-16		GCA_003434675.1	CNP0000126	Our study
AM14-19	3035656	2859	37.72	56	Lachnospiraceae	Lachnospira	Lachnospira eligens_A	97.48	1550	Lachnospira_eligens_ATCC_27750	98.571	98.64	0	CGR2	Healthy Homo sapiens stool	Human GI	China	Asia	AM14-19		GCA_003472155.1	CNP0000126	Our study
AM14-42	3147598	2994	45.07	12	Lachnospiraceae	Sellimonas	Sellimonas intestinalis	99.53	1520	Sellimonas_intestinalis_BR72	100	98.22	0.88	CGR2	Healthy Homo sapiens stool	Human GI	China	Asia	AM14-42		GCA_003434665.1	CNP0000126	Our study
AM16-11	3470620	3392	40.83	19	Lachnospiraceae	Agathobacter	Agathobacter rectalis	96.49	1521	Agathobacter_rectalis_ATCC_33656	98.217	98.62	1.5	CGR2	Healthy Homo sapiens stool	Human GI	China	Asia	AM16-11		GCA_003471975.1	CNP0000126	Our study
AM16-16B	3641224	3225	44	221	Lachnospiraceae	Oliverpabstia	Oliverpabstia intestinalis	96.97	1307	Blautia_faecicola_KGMB01111	99.005	99.19	0.63	CGR2	Healthy Homo sapiens stool	Human GI	China	Asia	AM16-16B		GCA_003435775.1	CNP0000126	Our study
AM16-23	3325756	2987	48.81	77	Lachnospiraceae	Copromonas	Copromonas sp900066785	96.32	1518	Lacrimispora_amygdalina_BR-10	93.15	98.87	0	CGR2	Healthy Homo sapiens stool	Human GI	China	Asia	AM16-23		GCA_003473865.1	CNP0000126	Our study
AM16-25	2635796	2397	44.94	267	Lachnospiraceae	Pararoseburia	Pararoseburia lenta	99.07	1522	Roseburia_hominis_A2-183	95.087	97.21	0.72	CGR2	Healthy Homo sapiens stool	Human GI	China	Asia	AM16-25		GCA_003473825.1	CNP0000126	Our study
AM16-34	3017253	2722	40.74	4	Lachnospiraceae	Mediterraneibacter	Mediterraneibacter faecis	97.34	1519	Mediterraneibacter_faecis_Eg2	99.929	98.54	0.58	CGR2	Healthy Homo sapiens stool	Human GI	China	Asia	AM16-34		GCA_003435635.1	CNP0000126	Our study
AM17-51	3388401	3220	42.85	102	Lachnospiraceae	Ruminococcus_B	Ruminococcus_B gnavus	98.93	1710	Faecalimonas_umbilicata_EGH7	95.554	98.8	0	CGR2	Healthy Homo sapiens stool	Human GI	China	Asia	AM17-51		GCA_003471625.1	CNP0000126	Our study
AM18-15	3990170	3503	41.41	2	Lachnospiraceae	Blautia_A	Blautia_A wexlerae	96.94	1518	Blautia_wexlerae_WAL_14507	99.096	98.89	0	CGR2	Healthy Homo sapiens stool	Human GI	China	Asia	AM18-15		GCA_003473785.1	CNP0000126	Our study
AM18-2AC	3755110	3505	41.6	33	Lachnospiraceae	Blautia_A	Blautia_A obeum	98.42	1421	Blautia_obeum_ATCC_29174	99.209	99.35	0	CGR2	Healthy Homo sapiens stool	Human GI	China	Asia	AM18-2AC		GCA_003470555.1	CNP0000126	Our study
AM18-3AC	2998880	2856	42.86	29	Lachnospiraceae	Lachnoclostridium_B	Lachnoclostridium_B sp900066555	98.07	1235	Mediterraneibacter_faecis_Eg2	96.888	95.45	2.83	CGR2	Healthy Homo sapiens stool	Human GI	China	Asia	AM18-3AC		CNA0021856	CNP0001833	Our study
AM18-44	4172071	3776	41.1	2	Lachnospiraceae	Blautia_A	Blautia_A wexlerae	96.92	1259	Blautia_wexlerae_WAL_14507	97.852	99.05	0.63	CGR2	Healthy Homo sapiens stool	Human GI	China	Asia	AM18-44		GCA_003473745.1	CNP0000126	Our study
AM18-55	2987678	2659	48.49	346	Lachnospiraceae	Clostridium_Q	Clostridium_Q fessum	99.22	1519	Lacrimispora_saccharolytica_DSM_2544	93.533	99.03	0	CGR2	Healthy Homo sapiens stool	Human GI	China	Asia	AM18-55		GCA_003473565.1	CNP0000126	Our study
AM18-55-r	2996412	2672	48.48	346	Lachnospiraceae	Clostridium_Q	Clostridium_Q fessum	99.19	1519	Faecalimonas_umbilicata_EGH7	93.696	100	0	CGR2	Healthy Homo sapiens stool	Human GI	China	Asia	AM18-55-r		CNA0021861	CNP0001833	Our study
AM21-13LB	6964926	6302	48.02	369	Lachnospiraceae	Hungatella	Hungatella hathewayi	98.98	1520	Lacrimispora_saccharolytica_DSM_2544	95.077	99.37	0.32	CGR2	Healthy Homo sapiens stool	Human GI	China	Asia	AM21-13LB		CNA0021874	CNP0001833	Our study
AM21-15LB	3273675	3144	45.01	12	Lachnospiraceae	Sellimonas	Sellimonas intestinalis	98.98	1520	Sellimonas_intestinalis_BR72	99.777	98.83	0.88	CGR2	Healthy Homo sapiens stool	Human GI	China	Asia	AM21-15LB		CNA0021875	CNP0001833	Our study
AM21-16	3272353	3313	43.75	10	Lachnospiraceae	Anaerostipes	Anaerostipes hominis	98.88	1735	Anaerostipes_caccae_strain_L1-92	98.878	97.8	3.36	CGR2	Healthy Homo sapiens stool	Human GI	China	Asia	AM21-16		GCA_003434455.1	CNP0000126	Our study
AM21-18	3907912	3717	42.2	102	Lachnospiraceae	Ruminococcus_B	Ruminococcus_B gnavus	98.85	1519	Faecalimonas_umbilicata_EGH7	95.652	97.05	0.1	CGR2	Healthy Homo sapiens stool	Human GI	China	Asia	AM21-18		GCA_003471265.1	CNP0000126	Our study
AM21-21	3006025	2797	37.04	27	Lachnospiraceae	Anaerostipes	Anaerostipes hadrus	98.35	881	Anaerostipes_hadrus_DSM_3319	99.886	98.47	1.34	CGR2	Healthy Homo sapiens stool	Human GI	China	Asia	AM21-21		GCA_003473725.1	CNP0000126	Our study
AM21-41	3858937	3676	42.21	102	Lachnospiraceae	Ruminococcus_B	Ruminococcus_B gnavus	98.86	1519	Faecalimonas_umbilicata_EGH7	95.652	97.64	0.1	CGR2	Healthy Homo sapiens stool	Human GI	China	Asia	AM21-41		GCA_003470485.1	CNP0000126	Our study
AM22-11AC	3795523	3429	44.08	362	Lachnospiraceae	Enterocloster	Enterocloster sp000431375	100	1542	Lacrimispora_saccharolytica_DSM_2544	94.508	99.35	0.63	CGR2	Healthy Homo sapiens stool	Human GI	China	Asia	AM22-11AC		GCA_003473545.1	CNP0000126	Our study
AM22-12LB	3512905	3336	43.06	40	Lachnospiraceae	Bariatricus	Bariatricus comes	97.33	1519	Coprococcus_comes_ATCC_27758	99.518	98.8	0.19	CGR2	Healthy Homo sapiens stool	Human GI	China	Asia	AM22-12LB		GCA_003471185.1	CNP0000126	Our study
AM22-13	4072287	3605	41.02	345	Lachnospiraceae	Blautia_A	Blautia_A sp003471165	100	1518	Blautia_wexlerae_WAL_14507	97.983	98.89	0	CGR2	Healthy Homo sapiens stool	Human GI	China	Asia	AM22-13		GCA_003471165.1	CNP0000126	Our study
AM22-13AC	2864992	2673	41.58	22	Lachnospiraceae	Dorea_A	Dorea_A longicatena	98.4	1520	Dorea_longicatena_111-35	99.697	99.42	0	CGR2	Healthy Homo sapiens stool	Human GI	China	Asia	AM22-13AC		CNA0021879	CNP0001833	Our study
AM22-14LB	3197769	2899	40.41	4	Lachnospiraceae	Mediterraneibacter	Mediterraneibacter faecis	96.21	1521	Mediterraneibacter_faecis_Eg2	99.431	98.54	0	CGR2	Healthy Homo sapiens stool	Human GI	China	Asia	AM22-14LB		GCA_003435735.1	CNP0000126	Our study
AM22-15LB	2865095	2674	41.58	22	Lachnospiraceae	Dorea_A	Dorea_A longicatena	98.38	1520	Dorea_longicatena_111-35	99.697	99.42	0	CGR2	Healthy Homo sapiens stool	Human GI	China	Asia	AM22-15LB		CNA0021880	CNP0001833	Our study
AM22-16	2959200	2676	41.55	23	Lachnospiraceae	Mediterraneibacter	Mediterraneibacter torques	99.35	1519	Mediterraneibacter_massiliensis_AT10	95.861	98.25	0	CGR2	Healthy Homo sapiens stool	Human GI	China	Asia	AM22-16		GCA_003470435.1	CNP0000126	Our study
AM22-16AC	3556717	3219	48.6	77	Lachnospiraceae	Copromonas	Copromonas sp900066785	96.41	1633	Lacrimispora_amygdalina_BR-10	93.875	98.87	0	CGR2	Healthy Homo sapiens stool	Human GI	China	Asia	AM22-16AC		GCA_003473525.1	CNP0000126	Our study
AM22-21LB	4112043	3699	42.56	20	Lachnospiraceae	Roseburia	Roseburia intestinalis	98.23	1521	Roseburia_hominis_A2-183	97.976	97.73	0.85	CGR2	Healthy Homo sapiens stool	Human GI	China	Asia	AM22-21LB		GCA_003471045.1	CNP0000126	Our study
AM22-22	3030587	2810	41.44	136	Lachnospiraceae	Dorea_A	Dorea_A longicatena_B	97.48	1544	Dorea_longicatena_111-35	99.697	98.8	0	CGR2	Healthy Homo sapiens stool	Human GI	China	Asia	AM22-22		GCA_003471015.1	CNP0000126	Our study
AM22-22LB	3727637	3360	43.94	221	Lachnospiraceae	Oliverpabstia	Oliverpabstia intestinalis	97.06	1522	Blautia_faecicola_KGMB01111	98.227	99.19	1.27	CGR2	Healthy Homo sapiens stool	Human GI	China	Asia	AM22-22LB		GCA_003473685.1	CNP0000126	Our study
AM22-4	3100793	2888	41.43	19	Lachnospiraceae	Agathobacter	Agathobacter rectalis	96.62	1521	Agathobacter_rectalis_ATCC_33656	98.285	99.1	0	CGR2	Healthy Homo sapiens stool	Human GI	China	Asia	AM22-4		GCA_003470405.1	CNP0000126	Our study
AM22-7AC	3413125	3233	42.55	102	Lachnospiraceae	Ruminococcus_B	Ruminococcus_B gnavus	99.12	1519	Faecalimonas_umbilicata_EGH7	95.652	98.8	0.1	CGR2	Healthy Homo sapiens stool	Human GI	China	Asia	AM22-7AC		GCA_003471005.1	CNP0000126	Our study
AM22-9LB	3799073	3596	40.93	33	Lachnospiraceae	Blautia_A	Blautia_A obeum	98.27	983	Blautia_obeum_ATCC_29174	99.265	99.35	0	CGR2	Healthy Homo sapiens stool	Human GI	China	Asia	AM22-9LB		GCA_003471125.1	CNP0000126	Our study
AM23-1	3443547	3094	44.02	74	Lachnospiraceae	Blautia_A	Blautia_A massiliensis	98.19	1518	Blautia_obeum_ATCC_29174	96.299	99.21	0.32	CGR2	Healthy Homo sapiens stool	Human GI	China	Asia	AM23-1		GCA_003473695.1	CNP0000126	Our study
AM23-10LB	3137117	2912	39.86	78	Lachnospiraceae	Faecalimonas	Faecalimonas phoceensis	98.91	1519	Coprococcus_comes_ATCC_27758	96.564	99.06	0.63	CGR2	Healthy Homo sapiens stool	Human GI	China	Asia	AM23-10LB		GCA_003470975.1	CNP0000126	Our study
AM23-13	3221003	3053	41.39	136	Lachnospiraceae	Dorea_A	Dorea_A longicatena_B	97.62	1520	Dorea_longicatena_111-35	99.697	98.8	0	CGR2	Healthy Homo sapiens stool	Human GI	China	Asia	AM23-13		GCA_003473465.1	CNP0000126	Our study
AM23-13AC	3442952	3030	47.44	187	Lachnospiraceae	Fusicatenibacter	Fusicatenibacter saccharivorans	97.51	1423	Fusicatenibacter_saccharivorans_HT03-11	100	98.43	0.63	CGR2	Healthy Homo sapiens stool	Human GI	China	Asia	AM23-13AC		GCA_003435675.1	CNP0000126	Our study
AM23-16LB	3574381	3462	45.31	54	Lachnospiraceae	Choladocola	Choladocola sp003480725	98.96	987	Cuneatibacter_caecimuris_BARN-424-CC-10	94.01	99.37	0	CGR2	Healthy Homo sapiens stool	Human GI	China	Asia	AM23-16LB		GCA_003435115.1	CNP0000126	Our study
AM23-1AC	3434694	3086	44.01	74	Lachnospiraceae	Blautia_A	Blautia_A massiliensis	98.18	1462	Blautia_luti_DSM_14534	99.182	99.37	0.32	CGR2	Healthy Homo sapiens stool	Human GI	China	Asia	AM23-1AC		CNA0021888	CNP0001833	Our study
AM23-1LB	4065127	3681	41.28	2	Lachnospiraceae	Blautia_A	Blautia_A wexlerae	97.31	1244	Blautia_wexlerae_WAL_14507	98.411	99.05	0	CGR2	Healthy Homo sapiens stool	Human GI	China	Asia	AM23-1LB		GCA_003473495.1	CNP0000126	Our study
AM23-20	4145433	3780	41.67	269	Lachnospiraceae	Roseburia	Roseburia sp003470905	98.44	1428	Roseburia_hominis_A2-183	98.424	98.79	0.12	CGR2	Healthy Homo sapiens stool	Human GI	China	Asia	AM23-20		GCA_003470905.1	CNP0000126	Our study
AM23-22	2511506	2213	34.44	358	Lachnospiraceae	Eubacterium_G	Eubacterium_G ventriosum	97.81	1522	Anaerosacchariphilus_polymeriproducens_MCWD5	93.976	99.08	0.67	CGR2	Healthy Homo sapiens stool	Human GI	China	Asia	AM23-22		GCA_003470845.1	CNP0000126	Our study
AM23-23AC	3718847	3490	41.14	52	Lachnospiraceae	Roseburia	Roseburia inulinivorans	96.78	1521	Roseburia_inulinivorans_A2-194	98.763	98.79	0.97	CGR2	Healthy Homo sapiens stool	Human GI	China	Asia	AM23-23AC		GCA_003470885.1	CNP0000126	Our study
AM23-2LB	3090030	2792	45.58	100	Lachnospiraceae	Schaedlerella	Schaedlerella glycyrrhizinilytica_A	98.49	1238	Mediterraneibacter_glycyrrhizinilyticus_ZM35	98.789	97.66	0.58	CGR2	Healthy Homo sapiens stool	Human GI	China	Asia	AM23-2LB		GCA_003434385.1	CNP0000126	Our study
AM23-3	3609474	3476	42.61	40	Lachnospiraceae	Bariatricus	Bariatricus comes	97.48	1519	Coprococcus_comes_ATCC_27758	99.105	98.71	0	CGR2	Healthy Homo sapiens stool	Human GI	China	Asia	AM23-3		GCA_003470335.1	CNP0000126	Our study
AM23-4	3448420	3100	44.02	74	Lachnospiraceae	Blautia_A	Blautia_A massiliensis	98.19	1564	Blautia_luti_DSM_14534	99.18	99.37	0.32	CGR2	Healthy Homo sapiens stool	Human GI	China	Asia	AM23-4		CNA0021890	CNP0001833	Our study
AM23-7AC	3136151	2946	40.59	41	Lachnospiraceae	Dorea	Dorea formicigenerans	97.5	1553	Dorea_formicigenerans_ATCC_27755	98.252	99.39	0	CGR2	Healthy Homo sapiens stool	Human GI	China	Asia	AM23-7AC		GCA_003470825.1	CNP0000126	Our study
AM23-7LB	2829436	2695	37.01	27	Lachnospiraceae	Anaerostipes	Anaerostipes hadrus	98.24	1521	Anaerostipes_hadrus_DSM_3319	98.94	98.64	1.34	CGR2	Healthy Homo sapiens stool	Human GI	China	Asia	AM23-7LB		GCA_003473625.1	CNP0000126	Our study
AM23-8	3754687	3428	47.02	187	Lachnospiraceae	Fusicatenibacter	Fusicatenibacter saccharivorans	97.46	1390	Fusicatenibacter_saccharivorans_HT03-11	99.1	98.95	0.95	CGR2	Healthy Homo sapiens stool	Human GI	China	Asia	AM23-8		CNA0021891	CNP0001833	Our study
AM25-11LB	3124521	3055	39.07	95	Lachnospiraceae	Blautia	Blautia hansenii	97.63	1519	Blautia_coccoides_JCM_1395	95.512	98.99	0.32	CGR2	Healthy Homo sapiens stool	Human GI	China	Asia	AM25-11LB		GCA_003434565.1	CNP0000126	Our study
AM25-13AC	2794876	2648	42.49	368	Lachnospiraceae	Mediterraneibacter	Mediterraneibacter lactaris	98.62	3118	Mediterraneibacter_butyricigenes_KCTC_15684	96.347	99.42	0	CGR2	Healthy Homo sapiens stool	Human GI	China	Asia	AM25-13AC		CNA0021892	CNP0001833	Our study
AM25-15LB	2910503	2703	41.55	93	Lachnospiraceae	Faecalimonas	Faecalimonas umbilicata	98.79	1519	Faecalimonas_umbilicata_EGH7	99.329	98.92	0	CGR2	Healthy Homo sapiens stool	Human GI	China	Asia	AM25-15LB		GCA_003434335.1	CNP0000126	Our study
AM25-17	3362871	3240	41.48	93	Lachnospiraceae	Faecalimonas	Faecalimonas umbilicata	98.05	1551	Faecalimonas_umbilicata_EGH7	99.856	99.05	0	CGR2	Healthy Homo sapiens stool	Human GI	China	Asia	AM25-17		GCA_003434325.1	CNP0000126	Our study
AM25-19	2946448	2774	43.04	102	Lachnospiraceae	Ruminococcus_B	Ruminococcus_B gnavus	97.07	1545	Mediterraneibacter_glycyrrhizinilyticus_ZM35	93.078	98.8	0	CGR2	Healthy Homo sapiens stool	Human GI	China	Asia	AM25-19		GCA_003470265.1	CNP0000126	Our study
AM25-1LB	2820332	2684	42.5	368	Lachnospiraceae	Mediterraneibacter	Mediterraneibacter lactaris	98.63	1519	Mediterraneibacter_massiliensis_AT10	95.13	98.8	0	CGR2	Healthy Homo sapiens stool	Human GI	China	Asia	AM25-1LB		GCA_003470775.1	CNP0000126	Our study
AM25-21	2935209	2763	43.04	102	Lachnospiraceae	Ruminococcus_B	Ruminococcus_B gnavus	97.14	1519	Faecalimonas_umbilicata_EGH7	95.448	99.42	0	CGR2	Healthy Homo sapiens stool	Human GI	China	Asia	AM25-21		CNA0021893	CNP0001833	Our study
AM25-22	3126054	3050	39.08	95	Lachnospiraceae	Blautia	Blautia hansenii	97.57	1519	Blautia_coccoides_JCM_1395	95.512	98.99	0.32	CGR2	Healthy Homo sapiens stool	Human GI	China	Asia	AM25-22		GCA_003434525.1	CNP0000126	Our study
AM25-23AC	3756970	3474	47.81	42	Lachnospiraceae	Copromonas	Copromonas sp900066535	97.53	1428	Lacrimispora_amygdalina_BR-10	96.288	99.19	0	CGR2	Healthy Homo sapiens stool	Human GI	China	Asia	AM25-23AC		GCA_003435125.1	CNP0000126	Our study
AM25-24	2826298	2686	42.48	368	Lachnospiraceae	Mediterraneibacter	Mediterraneibacter lactaris	98.58	3136	Mediterraneibacter_butyricigenes_KCTC_15684	96.327	99.42	0	CGR2	Healthy Homo sapiens stool	Human GI	China	Asia	AM25-24		CNA0021894	CNP0001833	Our study
AM25-27	3014410	2829	36.98	27	Lachnospiraceae	Anaerostipes	Anaerostipes hadrus	98.45	1521	Anaerostipes_hadrus_DSM_3319	99.006	98.64	1.34	CGR2	Healthy Homo sapiens stool	Human GI	China	Asia	AM25-27		GCA_003480825.1	CNP0000126	Our study
AM25-39	3121972	3046	39.07	95	Lachnospiraceae	Blautia	Blautia hansenii	97.6	1519	Blautia_coccoides_JCM_1395	95.512	98.99	0.32	CGR2	Healthy Homo sapiens stool	Human GI	China	Asia	AM25-39		GCA_003603705.1	CNP0000126	Our study
AM25-40	3121030	3049	39.06	95	Lachnospiraceae	Blautia	Blautia hansenii	97.55	1519	Blautia_coccoides_JCM_1395	95.512	98.99	0.32	CGR2	Healthy Homo sapiens stool	Human GI	China	Asia	AM25-40		GCA_003603695.1	CNP0000126	Our study
AM25-4LB	2910358	2699	41.54	93	Lachnospiraceae	Faecalimonas	Faecalimonas umbilicata	98.76	1267	Faecalimonas_umbilicata_EGH7	99.919	98.92	0	CGR2	Healthy Homo sapiens stool	Human GI	China	Asia	AM25-4LB		GCA_003603645.1	CNP0000126	Our study
AM25-9	5971538	5450	49.95	256	Lachnospiraceae	Enterocloster	Enterocloster aldenensis	99.37	1531	Dorea_formicigenerans_ATCC_27755	94.755	98.01	0.32	CGR2	Healthy Homo sapiens stool	Human GI	China	Asia	AM25-9		GCA_003434745.1	CNP0000126	Our study
AM26-12LB	3546374	3229	44.17	74	Lachnospiraceae	Blautia_A	Blautia_A massiliensis	98.17	1341	Cellulosilyticum_ruminicola_H1	86.992	99.21	0.32	CGR2	Healthy Homo sapiens stool	Human GI	China	Asia	AM26-12LB		GCA_003480785.1	CNP0000126	Our study
AM26-1LB	3005104	2807	36.69	27	Lachnospiraceae	Anaerostipes	Anaerostipes hadrus	98.14	1521	Anaerostipes_hadrus_DSM_3319	98.94	98.64	2.01	CGR2	Healthy Homo sapiens stool	Human GI	China	Asia	AM26-1LB		GCA_003480775.1	CNP0000126	Our study
AM26-2LB	3585638	3436	41.47	19	Lachnospiraceae	Agathobacter	Agathobacter rectalis	97.62	1521	Agathobacter_rectalis_ATCC_33656	98.285	99.34	1.21	CGR2	Healthy Homo sapiens stool	Human GI	China	Asia	AM26-2LB		GCA_003470065.1	CNP0000126	Our study
AM27-11	3934975	3682	41.38	52	Lachnospiraceae	Roseburia	Roseburia inulinivorans	97.36	1612	Roseburia_inulinivorans_A2-194	100	98.79	1.21	CGR2	Healthy Homo sapiens stool	Human GI	China	Asia	AM27-11		GCA_003470035.1	CNP0000126	Our study
AM27-11LB	3111945	2819	40.49	4	Lachnospiraceae	Mediterraneibacter	Mediterraneibacter faecis	97.32	1421	Mediterraneibacter_faecis_Eg2	99.852	98.54	0	CGR2	Healthy Homo sapiens stool	Human GI	China	Asia	AM27-11LB		GCA_003462235.1	CNP0000126	Our study
AM27-12LB	3188932	3103	41.36	93	Lachnospiraceae	Faecalimonas	Faecalimonas umbilicata	97.91	1519	Faecalimonas_umbilicata_EGH7	99.799	99.21	0	CGR2	Healthy Homo sapiens stool	Human GI	China	Asia	AM27-12LB		GCA_003603755.1	CNP0000126	Our study
AM27-16	4215139	3857	40.98	2	Lachnospiraceae	Blautia_A	Blautia_A wexlerae	96.79	1503	Blautia_wexlerae_WAL_14507	97.498	99.05	0.63	CGR2	Healthy Homo sapiens stool	Human GI	China	Asia	AM27-16		GCA_003480765.1	CNP0000126	Our study
AM27-24LB	2962163	2840	38.58	95	Lachnospiraceae	Blautia	Blautia hansenii	98.63	1519	Blautia_coccoides_JCM_1395	95.643	99.36	0	CGR2	Healthy Homo sapiens stool	Human GI	China	Asia	AM27-24LB		CNA0021904	CNP0001833	Our study
AM27-27	3112009	2825	40.48	4	Lachnospiraceae	Mediterraneibacter	Mediterraneibacter faecis	97.3	1521	Mediterraneibacter_faecis_Eg2	99.431	98.54	0	CGR2	Healthy Homo sapiens stool	Human GI	China	Asia	AM27-27		GCA_003462225.1	CNP0000126	Our study
AM27-28	3250367	2950	48.26	346	Lachnospiraceae	Clostridium_Q	Clostridium_Q fessum	98.24	1519	Lacrimispora_saccharolytica_DSM_2544	93.867	99.82	0	CGR2	Healthy Homo sapiens stool	Human GI	China	Asia	AM27-28		GCA_003480955.1	CNP0000126	Our study
AM27-28LB	6190071	5561	49.11	11	Lachnospiraceae	Enterocloster	Enterocloster bolteae	99.08	1500	Enterocloster_asparagiformis_N6	98.071	99.32	0	CGR2	Healthy Homo sapiens stool	Human GI	China	Asia	AM27-28LB		CNA0021905	CNP0001833	Our study
AM27-31LB	3613289	3110	36.73	355	Lachnospiraceae	Butyribacter	Butyribacter intestini	97.97	1522	Anaerostipes_hadrus_DSM_3319	91.551	98.64	0	CGR2	Healthy Homo sapiens stool	Human GI	China	Asia	AM27-31LB		GCA_003480745.1	CNP0000126	Our study
AM27-32	3455071	3373	42.4	102	Lachnospiraceae	Ruminococcus_B	Ruminococcus_B gnavus	99.04	1519	Faecalimonas_umbilicata_EGH7	95.652	98.8	0	CGR2	Healthy Homo sapiens stool	Human GI	China	Asia	AM27-32		GCA_003469585.1	CNP0000126	Our study
AM27-32LB	3834193	3992	41.67	33	Lachnospiraceae	Blautia_A	Blautia_A obeum	98.36	1430	Blautia_obeum_ATCC_29174	99.072	95.55	2.17	CGR2	Healthy Homo sapiens stool	Human GI	China	Asia	AM27-32LB		GCA_003469945.1	CNP0000126	Our study
AM27-34	3822278	3551	41.68	33	Lachnospiraceae	Blautia_A	Blautia_A obeum	98.37	1408	Blautia_obeum_ATCC_29174	98.849	99.37	0	CGR2	Healthy Homo sapiens stool	Human GI	China	Asia	AM27-34		CNA0021907	CNP0001833	Our study
AM27-36LB	3277208	3194	45.54	54	Lachnospiraceae	Choladocola	Choladocola sp003480725	100	1608	Faecalimonas_umbilicata_EGH7	92.755	99.35	0	CGR2	Healthy Homo sapiens stool	Human GI	China	Asia	AM27-36LB		GCA_003480725.1	CNP0000126	Our study
AM27-9LB	3102540	2813	40.48	4	Lachnospiraceae	Mediterraneibacter	Mediterraneibacter faecis	97.33	1421	Mediterraneibacter_faecis_Eg2	99.852	99.12	0	CGR2	Healthy Homo sapiens stool	Human GI	China	Asia	AM27-9LB		CNA0021910	CNP0001833	Our study
AM28-10	3784614	3372	47.09	187	Lachnospiraceae	Fusicatenibacter	Fusicatenibacter saccharivorans	97.48	1521	Fusicatenibacter_saccharivorans_HT03-11	99.579	98.43	0.63	CGR2	Healthy Homo sapiens stool	Human GI	China	Asia	AM28-10		GCA_003480695.1	CNP0000126	Our study
AM28-20LB	3159644	2811	48.17	346	Lachnospiraceae	Clostridium_Q	Clostridium_Q fessum	98.29	1566	Enterocloster_asparagiformis_N6	94.437	99.82	0	CGR2	Healthy Homo sapiens stool	Human GI	China	Asia	AM28-20LB		GCA_003480665.1	CNP0000126	Our study
AM28-23	3616950	3419	42.28	98	Lachnospiraceae	Blautia_A	Blautia_A intestinalis	98.63	1518	Blautia_obeum_ATCC_29174	97.804	99.22	0	CGR2	Healthy Homo sapiens stool	Human GI	China	Asia	AM28-23		GCA_003469845.1	CNP0000126	Our study
AM28-27	3808251	3392	47.12	187	Lachnospiraceae	Fusicatenibacter	Fusicatenibacter saccharivorans	97.51	1521	Fusicatenibacter_saccharivorans_HT03-11	99.579	98.43	0.63	CGR2	Healthy Homo sapiens stool	Human GI	China	Asia	AM28-27		GCA_003480905.1	CNP0000126	Our study
AM28-36	3801581	3386	47.14	187	Lachnospiraceae	Fusicatenibacter	Fusicatenibacter saccharivorans	97.44	1519	Fusicatenibacter_saccharivorans_HT03-11	99.227	98.43	0.63	CGR2	Healthy Homo sapiens stool	Human GI	China	Asia	AM28-36		GCA_003462165.1	CNP0000126	Our study
AM28-39	3417354	3162	43.5	58	Lachnospiraceae	Coprococcus_A	Coprococcus_A catus_A	98.14	1490	Coprococcus_catus_VPI-C6-61	97.72	99.31	1.34	CGR2	Healthy Homo sapiens stool	Human GI	China	Asia	AM28-39		GCA_003434235.1	CNP0000126	Our study
AM28-41	4295771	3852	40.92	345	Lachnospiraceae	Blautia_A	Blautia_A sp003471165	98.43	1429	Blautia_wexlerae_WAL_14507	97.899	98.89	0	CGR2	Healthy Homo sapiens stool	Human GI	China	Asia	AM28-41		GCA_003480605.1	CNP0000126	Our study
AM28-7	2900884	2606	41.77	23	Lachnospiraceae	Mediterraneibacter	Mediterraneibacter torques	99.49	1519	Mediterraneibacter_massiliensis_AT10	95.928	99.42	0	CGR2	Healthy Homo sapiens stool	Human GI	China	Asia	AM28-7		CNA0021918	CNP0001833	Our study
AM29-1	3243548	2965	40.52	4	Lachnospiraceae	Mediterraneibacter	Mediterraneibacter faecis	96.33	1519	Mediterraneibacter_faecis_Eg2	99.786	98.54	0	CGR2	Healthy Homo sapiens stool	Human GI	China	Asia	AM29-1		GCA_003462135.1	CNP0000126	Our study
AM29-10	3242497	3034	40.8	19	Lachnospiraceae	Agathobacter	Agathobacter rectalis	96.5	1521	Agathobacter_rectalis_ATCC_33656	98.354	98.86	0.48	CGR2	Healthy Homo sapiens stool	Human GI	China	Asia	AM29-10		GCA_003469095.1	CNP0000126	Our study
AM29-10LB	3233273	2952	40.53	4	Lachnospiraceae	Mediterraneibacter	Mediterraneibacter faecis	96.31	1519	Mediterraneibacter_faecis_Eg2	99.786	98.54	0	CGR2	Healthy Homo sapiens stool	Human GI	China	Asia	AM29-10LB		GCA_003462125.1	CNP0000126	Our study
AM29-11	3436480	3257	40.33	41	Lachnospiraceae	Dorea	Dorea formicigenerans	97.21	1519	Dorea_formicigenerans_ATCC_27755	98.302	99.39	0.1	CGR2	Healthy Homo sapiens stool	Human GI	China	Asia	AM29-11		GCA_003469045.1	CNP0000126	Our study
AM29-11AC	3547377	3198	50.46	76	Lachnospiraceae	Clostridium_Q	Clostridium_Q saccharolyticum_A	98.31	1520	Lacrimispora_saccharolytica_DSM_2544	95.34	99.82	0	CGR2	Healthy Homo sapiens stool	Human GI	China	Asia	AM29-11AC		GCA_003480545.1	CNP0000126	Our study
AM29-12LB	4081776	3689	41.39	2	Lachnospiraceae	Blautia_A	Blautia_A wexlerae	96.93	1514	Blautia_wexlerae_WAL_14507	98.887	98.89	0	CGR2	Healthy Homo sapiens stool	Human GI	China	Asia	AM29-12LB		GCA_003480505.1	CNP0000126	Our study
AM29-19LB	3243501	2964	40.52	4	Lachnospiraceae	Mediterraneibacter	Mediterraneibacter faecis	96.35	1519	Mediterraneibacter_faecis_Eg2	99.786	98.54	0	CGR2	Healthy Homo sapiens stool	Human GI	China	Asia	AM29-19LB		GCA_003462105.1	CNP0000126	Our study
AM29-1LB	3234666	2950	40.54	4	Lachnospiraceae	Mediterraneibacter	Mediterraneibacter faecis	96.28	1580	Mediterraneibacter_faecis_Eg2	99.755	98.54	0	CGR2	Healthy Homo sapiens stool	Human GI	China	Asia	AM29-1LB		GCA_003462085.1	CNP0000126	Our study
AM29-25AC	3889204	3621	41.39	33	Lachnospiraceae	Blautia_A	Blautia_A obeum	98.24	1518	Blautia_obeum_ATCC_29174	99.314	99.35	0	CGR2	Healthy Homo sapiens stool	Human GI	China	Asia	AM29-25AC		GCA_003468995.1	CNP0000126	Our study
AM29-26	4196040	3737	40.96	345	Lachnospiraceae	Blautia_A	Blautia_A sp003471165	98.52	1430	Blautia_wexlerae_WAL_14507	97.321	98.89	0	CGR2	Healthy Homo sapiens stool	Human GI	China	Asia	AM29-26		GCA_003480495.1	CNP0000126	Our study
AM29-29	3523177	3108	47.3	187	Lachnospiraceae	Fusicatenibacter	Fusicatenibacter saccharivorans	97.68	1485	Fusicatenibacter_saccharivorans_HT03-11	99.925	98.43	0.63	CGR2	Healthy Homo sapiens stool	Human GI	China	Asia	AM29-29		GCA_003480555.1	CNP0000126	Our study
AM29-5AC	3242784	2964	40.52	4	Lachnospiraceae	Mediterraneibacter	Mediterraneibacter faecis	96.28	1424	Mediterraneibacter_faecis_Eg2	99.705	98.54	0	CGR2	Healthy Homo sapiens stool	Human GI	China	Asia	AM29-5AC		GCA_003462065.1	CNP0000126	Our study
AM30-13AC	3359636	3126	41.12	19	Lachnospiraceae	Agathobacter	Agathobacter rectalis	97.46	1521	Agathobacter_rectalis_ATCC_33656	98.217	99.34	0.48	CGR2	Healthy Homo sapiens stool	Human GI	China	Asia	AM30-13AC		GCA_003468965.1	CNP0000126	Our study
AM30-15AC	4024674	3577	40.84	345	Lachnospiraceae	Blautia_A	Blautia_A sp003471165	98.57	1519	Blautia_wexlerae_WAL_14507	97.637	98.89	0	CGR2	Healthy Homo sapiens stool	Human GI	China	Asia	AM30-15AC		GCA_003468945.1	CNP0000126	Our study
AM30-24	3381727	3061	48.24	24	Lachnospiraceae	Copromonas	Copromonas sp900066055	100	1519	Lacrimispora_amygdalina_BR-10	93.41	99.03	0	CGR2	Healthy Homo sapiens stool	Human GI	China	Asia	AM30-24		GCA_003480435.1	CNP0000126	Our study
AM31-12AC	3238081	3116	38.55	43	Lachnospiraceae	Schaedlerella	Schaedlerella sp900066545	100	1521	Mediterraneibacter_glycyrrhizinilyticus_ZM35	95.71	97.66	1.46	CGR2	Healthy Homo sapiens stool	Human GI	China	Asia	AM31-12AC		GCA_003480425.1	CNP0000126	Our study
AM31-7AC	3227872	3219	41.28	19	Lachnospiraceae	Agathobacter	Agathobacter rectalis	97.63	1237	Agathobacter_rectalis_ATCC_33656	98.382	97.52	1.45	CGR2	Healthy Homo sapiens stool	Human GI	China	Asia	AM31-7AC		GCA_003468745.1	CNP0000126	Our study
AM32-10AC	3542812	3329	42.55	98	Lachnospiraceae	Blautia_A	Blautia_A intestinalis	99.52	1518	Blautia_obeum_ATCC_29174	97.872	99.24	0	CGR2	Healthy Homo sapiens stool	Human GI	China	Asia	AM32-10AC		GCA_003468725.1	CNP0000126	Our study
AM32-17LB	3962311	3586	41.75	2	Lachnospiraceae	Blautia_A	Blautia_A wexlerae	96.63	1429	Blautia_wexlerae_WAL_14507	99.064	98.89	0	CGR2	Healthy Homo sapiens stool	Human GI	China	Asia	AM32-17LB		GCA_003480375.1	CNP0000126	Our study
AM32-2	4095695	3660	43.87	362	Lachnospiraceae	Enterocloster	Enterocloster sp000431375	99.11	1516	Lacrimispora_saccharolytica_DSM_2544	94.6	99.35	1.27	CGR2	Healthy Homo sapiens stool	Human GI	China	Asia	AM32-2		GCA_003480345.1	CNP0000126	Our study
AM32-23AC	2466836	2306	34.49	358	Lachnospiraceae	Eubacterium_G	Eubacterium_G ventriosum	98.05	1522	Anaerosacchariphilus_polymeriproducens_MCWD5	93.905	96.88	1.25	CGR2	Healthy Homo sapiens stool	Human GI	China	Asia	AM32-23AC		GCA_003468665.1	CNP0000126	Our study
AM32-2AC	3041119	2876	37.37	56	Lachnospiraceae	Lachnospira	Lachnospira eligens_A	97.3	1422	Lachnospira_eligens_ATCC_27750	98.617	98.64	0	CGR2	Healthy Homo sapiens stool	Human GI	China	Asia	AM32-2AC		GCA_003470215.1	CNP0000126	Our study
AM32-6	3850850	3727	42.42	102	Lachnospiraceae	Ruminococcus_B	Ruminococcus_B gnavus	98.79	1519	Faecalimonas_umbilicata_EGH7	95.652	98.8	0.1	CGR2	Healthy Homo sapiens stool	Human GI	China	Asia	AM32-6		GCA_003468635.1	CNP0000126	Our study
AM32-8LB	3623461	3407	41.05	52	Lachnospiraceae	Roseburia	Roseburia inulinivorans	97.58	1449	Roseburia_inulinivorans_A2-194	98.127	98.79	2.42	CGR2	Healthy Homo sapiens stool	Human GI	China	Asia	AM32-8LB		GCA_003468625.1	CNP0000126	Our study
AM33-14	3193613	2962	40.53	4	Lachnospiraceae	Mediterraneibacter	Mediterraneibacter faecis	96.31	1421	Mediterraneibacter_faecis_Eg2	99.926	98.54	0	CGR2	Healthy Homo sapiens stool	Human GI	China	Asia	AM33-14		GCA_003462005.1	CNP0000126	Our study
AM33-3	3217194	2971	48.71	370	Lachnospiraceae	Ventrimonas	Ventrimonas sp003480315	100	1589	Lacrimispora_amygdalina_BR-10	95.065	99.35	0	CGR2	Healthy Homo sapiens stool	Human GI	China	Asia	AM33-3		GCA_003480315.1	CNP0000126	Our study
AM34-11AC	3751856	3442	48.18	42	Lachnospiraceae	Copromonas	Copromonas sp900066535	100	1445	Lacrimispora_amygdalina_BR-10	96.023	98.71	0	CGR2	Healthy Homo sapiens stool	Human GI	China	Asia	AM34-11AC		GCA_003435375.1	CNP0000126	Our study
AM34-12	3251383	2979	41.79	33	Lachnospiraceae	Blautia_A	Blautia_A obeum	98.46	1518	Blautia_obeum_ATCC_29174	99.245	99.35	0	CGR2	Healthy Homo sapiens stool	Human GI	China	Asia	AM34-12		GCA_003469155.1	CNP0000126	Our study
AM34-3LB	3404550	2994	38.26	21	Lachnospiraceae	Anaerobutyricum	Anaerobutyricum hallii	98.07	1519	Anaerobutyricum_soehngenii_L2-7	98.853	99.11	0.84	CGR2	Healthy Homo sapiens stool	Human GI	China	Asia	AM34-3LB		GCA_003468475.1	CNP0000126	Our study
AM34-9AC	3803559	3403	46.46	44	Lachnospiraceae	Acetatifactor	Acetatifactor sp900066565	97.89	1554	Mediterraneibacter_butyricigenes_KCTC_15684	93.101	97.98	1.45	CGR2	Healthy Homo sapiens stool	Human GI	China	Asia	AM34-9AC		GCA_003480225.1	CNP0000126	Our study
AM34-9LB	4037552	3672	41.18	2	Lachnospiraceae	Blautia_A	Blautia_A wexlerae	97.24	1664	Blautia_wexlerae_WAL_14507	99.353	99.05	0	CGR2	Healthy Homo sapiens stool	Human GI	China	Asia	AM34-9LB		GCA_003480305.1	CNP0000126	Our study
AM35-12	3179020	3236	40.81	41	Lachnospiraceae	Dorea	Dorea formicigenerans	98.22	1518	Dorea_formicigenerans_ATCC_27755	98.302	96.86	1.17	CGR2	Healthy Homo sapiens stool	Human GI	China	Asia	AM35-12		GCA_003468435.1	CNP0000126	Our study
AM35-14	6793094	7309	48.63	11	Lachnospiraceae	Enterocloster	Enterocloster bolteae	98.93	1520	Enterocloster_asparagiformis_N6	97.619	97.08	2.69	CGR2	Healthy Homo sapiens stool	Human GI	China	Asia	AM35-14		GCA_003467855.1	CNP0000126	Our study
AM35-8	7856894	7628	48.72	350	Lachnospiraceae	Hungatella	Hungatella effluvii	96.01	1433	Lacrimispora_xylanolytica_DSM_6555	95.031	95.33	3.01	CGR2	Healthy Homo sapiens stool	Human GI	China	Asia	AM35-8		GCA_003467845.1	CNP0000126	Our study
AM36-17	4459260	4029	40.81	2	Lachnospiraceae	Blautia_A	Blautia_A wexlerae	97.34	1401	Blautia_wexlerae_WAL_14507	98.395	98.42	0.15	CGR2	Healthy Homo sapiens stool	Human GI	China	Asia	AM36-17		GCA_003480205.1	CNP0000126	Our study
AM36-2AA	3712751	3354	43.62	73	Lachnospiraceae	Blautia_A	Blautia_A sp900066335	100	1518	Blautia_obeum_ATCC_29174	96.096	98.71	0.32	CGR2	Healthy Homo sapiens stool	Human GI	China	Asia	AM36-2AA		GCA_003461955.1	CNP0000126	Our study
AM36-3AA	3379616	3294	41.34	19	Lachnospiraceae	Agathobacter	Agathobacter rectalis	96.66	1595	Agathobacter_rectalis_ATCC_33656	98.132	99.34	0.24	CGR2	Healthy Homo sapiens stool	Human GI	China	Asia	AM36-3AA		GCA_003468405.1	CNP0000126	Our study
AM36-5	3712891	3349	43.62	73	Lachnospiraceae	Blautia_A	Blautia_A sp900066335	100	1589	Blautia_obeum_ATCC_29174	96.881	98.71	0.32	CGR2	Healthy Homo sapiens stool	Human GI	China	Asia	AM36-5		GCA_003461925.1	CNP0000126	Our study
AM37-11	3321544	3169	40.81	41	Lachnospiraceae	Dorea	Dorea formicigenerans	97.42	1592	Dorea_formicigenerans_ATCC_27755	98.577	99.39	0	CGR2	Healthy Homo sapiens stool	Human GI	China	Asia	AM37-11		GCA_003467735.1	CNP0000126	Our study
AM37-1AC	4252876	3938	42.08	20	Lachnospiraceae	Roseburia	Roseburia intestinalis	98.28	1428	Roseburia_hominis_A2-183	97.994	98.21	2.29	CGR2	Healthy Homo sapiens stool	Human GI	China	Asia	AM37-1AC		GCA_003467725.1	CNP0000126	Our study
AM37-3BH	3091749	2926	37.64	56	Lachnospiraceae	Lachnospira	Lachnospira eligens_A	97.32	1519	Lachnospira_eligens_ATCC_27750	98.303	98.64	0	CGR2	Healthy Homo sapiens stool	Human GI	China	Asia	AM37-3BH		GCA_003467705.1	CNP0000126	Our study
AM37-4AC	3405173	3149	41.72	33	Lachnospiraceae	Blautia_A	Blautia_A obeum	98.42	1518	Blautia_obeum_ATCC_29174	99.039	99.35	0	CGR2	Healthy Homo sapiens stool	Human GI	China	Asia	AM37-4AC		GCA_003467675.1	CNP0000126	Our study
AM37-5	3367642	3205	40.78	41	Lachnospiraceae	Dorea	Dorea formicigenerans	97.43	1519	Dorea_formicigenerans_ATCC_27755	98.302	99.39	0	CGR2	Healthy Homo sapiens stool	Human GI	China	Asia	AM37-5		GCA_003467665.1	CNP0000126	Our study
AM38-11BH	2847324	2562	41.88	23	Lachnospiraceae	Mediterraneibacter	Mediterraneibacter torques	99.39	1519	Mediterraneibacter_massiliensis_AT10	95.928	99.42	0	CGR2	Healthy Homo sapiens stool	Human GI	China	Asia	AM38-11BH		CNA0021939	CNP0001833	Our study
AM38-12	3080149	2944	43.02	102	Lachnospiraceae	Ruminococcus_B	Ruminococcus_B gnavus	97.59	1570	Faecalimonas_umbilicata_EGH7	96.244	98.22	0	CGR2	Healthy Homo sapiens stool	Human GI	China	Asia	AM38-12		GCA_003467625.1	CNP0000126	Our study
AM38-2BH	3234666	3090	45.12	12	Lachnospiraceae	Sellimonas	Sellimonas intestinalis	99.48	1520	Sellimonas_intestinalis_BR72	100	98.22	0.88	CGR2	Healthy Homo sapiens stool	Human GI	China	Asia	AM38-2BH		GCA_003435335.1	CNP0000126	Our study
AM39-16AC	7048009	6342	48.07	369	Lachnospiraceae	Hungatella	Hungatella hathewayi	99.54	1520	Lacrimispora_saccharolytica_DSM_2544	94.94	98.99	0.32	CGR2	Healthy Homo sapiens stool	Human GI	China	Asia	AM39-16AC		GCA_003468235.1	CNP0000126	Our study
AM39-1BH	4766670	4116	47.97	371	Lachnospiraceae	Clostridium_Q	Clostridium_Q symbiosum	98.87	1519	Lacrimispora_saccharolytica_DSM_2544	93.471	99.19	0	CGR2	Healthy Homo sapiens stool	Human GI	China	Asia	AM39-1BH		GCA_003468225.1	CNP0000126	Our study
AM39-5AC	3464042	3176	41.61	33	Lachnospiraceae	Blautia_A	Blautia_A obeum	98.3	1596	Blautia_obeum_ATCC_29174	98.929	99.35	0	CGR2	Healthy Homo sapiens stool	Human GI	China	Asia	AM39-5AC		GCA_003467455.1	CNP0000126	Our study
AM40-10AC	4589308	4153	40.86	2	Lachnospiraceae	Blautia_A	Blautia_A wexlerae	96.81	1244	Blautia_wexlerae_WAL_14507	99.665	99.05	0.15	CGR2	Healthy Homo sapiens stool	Human GI	China	Asia	AM40-10AC		GCA_003480185.1	CNP0000126	Our study
AM40-15AC	3098397	2910	40.88	41	Lachnospiraceae	Dorea	Dorea formicigenerans	97.21	1561	Dorea_formicigenerans_ATCC_27755	98.375	99.39	0	CGR2	Healthy Homo sapiens stool	Human GI	China	Asia	AM40-15AC		GCA_003467405.1	CNP0000126	Our study
AM40-2AC	6739915	6198	49.19	256	Lachnospiraceae	Enterocloster	Enterocloster aldenensis	97.51	1570	Enterocloster_aldenensis_RMA_9741	99.353	97.52	1.27	CGR2	Healthy Homo sapiens stool	Human GI	China	Asia	AM40-2AC		GCA_003467385.1	CNP0000126	Our study
AM40-2BH	3241039	2965	45.77	100	Lachnospiraceae	Schaedlerella	Schaedlerella glycyrrhizinilytica_A	98.47	1519	Mediterraneibacter_glycyrrhizinilyticus_ZM35	99.128	97.66	0.58	CGR2	Healthy Homo sapiens stool	Human GI	China	Asia	AM40-2BH		GCA_003603435.1	CNP0000126	Our study
AM40-7BH	2661987	2343	34.24	358	Lachnospiraceae	Eubacterium_G	Eubacterium_G ventriosum	97.72	1522	Anaerosacchariphilus_polymeriproducens_MCWD5	93.972	99.08	0.67	CGR2	Healthy Homo sapiens stool	Human GI	China	Asia	AM40-7BH		GCA_003468105.1	CNP0000126	Our study
AM41-10BH	3589448	3183	43.9	73	Lachnospiraceae	Blautia_A	Blautia_A sp900066335	98.5	1322	Blautia_obeum_ATCC_29174	96.291	98.71	0.32	CGR2	Healthy Homo sapiens stool	Human GI	China	Asia	AM41-10BH		GCA_003461885.1	CNP0000126	Our study
AM41-2AC	3305767	3094	40.68	4	Lachnospiraceae	Mediterraneibacter	Mediterraneibacter faecis	96.11	1519	Mediterraneibacter_faecis_Eg2	99.929	98.54	0	CGR2	Healthy Homo sapiens stool	Human GI	China	Asia	AM41-2AC		GCA_003461855.1	CNP0000126	Our study
AM41-5	3298390	2990	41.66	33	Lachnospiraceae	Blautia_A	Blautia_A obeum	98.38	1557	Blautia_obeum_ATCC_29174	99.609	99.35	0	CGR2	Healthy Homo sapiens stool	Human GI	China	Asia	AM41-5		GCA_003467325.1	CNP0000126	Our study
AM41-5BH	3370692	3119	38.11	43	Lachnospiraceae	Schaedlerella	Schaedlerella sp900066545	96.69	1262	Faecalimonas_umbilicata_EGH7	96.675	98.25	0	CGR2	Healthy Homo sapiens stool	Human GI	China	Asia	AM41-5BH		GCA_003461845.1	CNP0000126	Our study
AM42-1	3373669	3192	41.13	19	Lachnospiraceae	Agathobacter	Agathobacter rectalis	97.59	1521	Agathobacter_rectalis_ATCC_33656	98.217	99.34	0.48	CGR2	Healthy Homo sapiens stool	Human GI	China	Asia	AM42-1		GCA_003468065.1	CNP0000126	Our study
AM42-10AC	4248912	3872	41.44	2	Lachnospiraceae	Blautia_A	Blautia_A wexlerae	97.47	1566	Blautia_wexlerae_WAL_14507	98.887	98.89	1.31	CGR2	Healthy Homo sapiens stool	Human GI	China	Asia	AM42-10AC		GCA_003480285.1	CNP0000126	Our study
AM42-11	4698861	4587	42.48	3	Lachnospiraceae	Blautia_A	Blautia_A faecis	97.31	1037	Blautia_faecis_M25	99.711	97.77	2.29	CGR2	Healthy Homo sapiens stool	Human GI	China	Asia	AM42-11		GCA_003480145.1	CNP0000126	Our study
AM42-17AT	3360552	3176	41.13	19	Lachnospiraceae	Agathobacter	Agathobacter rectalis	97.58	1521	Agathobacter_rectalis_ATCC_33656	98.285	99.34	0.48	CGR2	Healthy Homo sapiens stool	Human GI	China	Asia	AM42-17AT		GCA_003467275.1	CNP0000126	Our study
AM42-1AC	4008876	3798	41	52	Lachnospiraceae	Roseburia	Roseburia inulinivorans	97.28	1403	Roseburia_inulinivorans_A2-194	99.031	98.79	0	CGR2	Healthy Homo sapiens stool	Human GI	China	Asia	AM42-1AC		GCA_003467265.1	CNP0000126	Our study
AM42-2	3374033	2972	47.31	187	Lachnospiraceae	Fusicatenibacter	Fusicatenibacter saccharivorans	97.84	1557	Fusicatenibacter_saccharivorans_HT03-11	100	98.43	0.63	CGR2	Healthy Homo sapiens stool	Human GI	China	Asia	AM42-2		GCA_003480245.1	CNP0000126	Our study
AM42-30	2757773	2639	34.81	358	Lachnospiraceae	Eubacterium_G	Eubacterium_G ventriosum	97.84	1522	Anaerosacchariphilus_polymeriproducens_MCWD5	93.972	96.21	1.09	CGR2	Healthy Homo sapiens stool	Human GI	China	Asia	AM42-30		GCA_003467225.1	CNP0000126	Our study
AM42-36	3180222	2970	43.7	274	Lachnospiraceae	Wujia	Wujia chipingensis	98.15	1557	Anaerostipes_hadrus_DSM_3319	92.626	98.66	0.17	CGR2	Healthy Homo sapiens stool	Human GI	China	Asia	AM42-36		GCA_003480125.1	CNP0000126	Our study
AM42-4	3652637	3332	47.98	372	Lachnospiraceae	Ventrimonas	Ventrimonas sp003506385	98.42	1558	Lacrimispora_amygdalina_BR-10	95.319	99.35	1.9	CGR2	Healthy Homo sapiens stool	Human GI	China	Asia	AM42-4		GCA_003480105.1	CNP0000126	Our study
AM42-8	3352036	3113	40.29	41	Lachnospiraceae	Dorea	Dorea formicigenerans	97.62	1519	Dorea_formicigenerans_ATCC_27755	98.37	99.39	0	CGR2	Healthy Homo sapiens stool	Human GI	China	Asia	AM42-8		GCA_003467175.1	CNP0000126	Our study
AM43-11	4337028	3995	42.28	20	Lachnospiraceae	Roseburia	Roseburia intestinalis	98.08	1796	Roseburia_intestinalis_DSM_14610	100	98.21	0.36	CGR2	Healthy Homo sapiens stool	Human GI	China	Asia	AM43-11		GCA_003467035.1	CNP0000126	Our study
AM43-11BH	3599147	3251	38.64	43	Lachnospiraceae	Schaedlerella	Schaedlerella sp900066545	98.26	1521	Mediterraneibacter_glycyrrhizinilyticus_ZM35	95.576	98.25	0.58	CGR2	Healthy Homo sapiens stool	Human GI	China	Asia	AM43-11BH		GCA_003480065.1	CNP0000126	Our study
AM43-2	2623673	2357	34.59	358	Lachnospiraceae	Eubacterium_G	Eubacterium_G ventriosum	97.85	1522	Anaerosacchariphilus_polymeriproducens_MCWD5	93.972	99.08	0.67	CGR2	Healthy Homo sapiens stool	Human GI	China	Asia	AM43-2		GCA_003467015.1	CNP0000126	Our study
AM43-3BH	3375360	3019	47.73	346	Lachnospiraceae	Clostridium_Q	Clostridium_Q fessum	98.21	1519	Lacrimispora_saccharolytica_DSM_2544	93.8	99.82	0	CGR2	Healthy Homo sapiens stool	Human GI	China	Asia	AM43-3BH		GCA_003479985.1	CNP0000126	Our study
AM43-40	3200221	3120	37.27	56	Lachnospiraceae	Lachnospira	Lachnospira eligens_A	97.35	1519	Lachnospira_eligens_ATCC_27750	98.506	98.64	0	CGR2	Healthy Homo sapiens stool	Human GI	China	Asia	AM43-40		GCA_003466985.1	CNP0000126	Our study
AM43-41	3689890	3443	42.59	98	Lachnospiraceae	Blautia_A	Blautia_A intestinalis	98.45	1571	Blautia_obeum_ATCC_29174	98.058	99.22	0.63	CGR2	Healthy Homo sapiens stool	Human GI	China	Asia	AM43-41		GCA_003466965.1	CNP0000126	Our study
AM44-11BH	2552639	2236	34.36	358	Lachnospiraceae	Eubacterium_G	Eubacterium_G ventriosum	98	1522	Anaerosacchariphilus_polymeriproducens_MCWD5	93.905	99.08	0.67	CGR2	Healthy Homo sapiens stool	Human GI	China	Asia	AM44-11BH		GCA_003466845.1	CNP0000126	Our study
AM44-1AT	3296333	3096	40.94	19	Lachnospiraceae	Agathobacter	Agathobacter rectalis	97.48	1521	Agathobacter_rectalis_ATCC_33656	98.285	99.34	0	CGR2	Healthy Homo sapiens stool	Human GI	China	Asia	AM44-1AT		GCA_003466795.1	CNP0000126	Our study
AM44-2AT	3280031	3103	40.98	19	Lachnospiraceae	Agathobacter	Agathobacter rectalis	97.43	1521	Agathobacter_rectalis_ATCC_33656	98.285	99.34	0.24	CGR2	Healthy Homo sapiens stool	Human GI	China	Asia	AM44-2AT		GCA_003466745.1	CNP0000126	Our study
AM44-6	3080525	2824	40.79	4	Lachnospiraceae	Mediterraneibacter	Mediterraneibacter faecis	96.54	1521	Mediterraneibacter_faecis_Eg2	99.36	99.12	0	CGR2	Healthy Homo sapiens stool	Human GI	China	Asia	AM44-6		CNA0021959	CNP0001833	Our study
AM44-9AT	4051812	3958	41.13	2	Lachnospiraceae	Blautia_A	Blautia_A wexlerae	96.68	964	Blautia_wexlerae_WAL_14507	99.275	96.62	1.64	CGR2	Healthy Homo sapiens stool	Human GI	China	Asia	AM44-9AT		GCA_003480035.1	CNP0000126	Our study
AM45-2	4573010	4589	41.01	2	Lachnospiraceae	Blautia_A	Blautia_A wexlerae	96.58	1001	Blautia_wexlerae_WAL_14507	99.501	96.62	2.53	CGR2	Healthy Homo sapiens stool	Human GI	China	Asia	AM45-2		GCA_003479965.1	CNP0000126	Our study
AM45-5	3663707	3844	48.3	77	Lachnospiraceae	Copromonas	Copromonas sp900066785	96.32	1517	Lacrimispora_amygdalina_BR-10	93.15	96.34	1.58	CGR2	Healthy Homo sapiens stool	Human GI	China	Asia	AM45-5		GCA_003479935.1	CNP0000126	Our study
AM45-9BH	4553503	4524	40.99	2	Lachnospiraceae	Blautia_A	Blautia_A wexlerae	96.61	1237	Blautia_wexlerae_WAL_14507	99.586	96.78	0.63	CGR2	Healthy Homo sapiens stool	Human GI	China	Asia	AM45-9BH		GCA_003479895.1	CNP0000126	Our study
AM46-16	3235647	3343	40.69	41	Lachnospiraceae	Dorea	Dorea formicigenerans	97.18	1519	Dorea_formicigenerans_ATCC_27755	98.234	97.26	2.74	CGR2	Healthy Homo sapiens stool	Human GI	China	Asia	AM46-16		GCA_003466735.1	CNP0000126	Our study
AM46-18	4726889	4809	41.09	2	Lachnospiraceae	Blautia_A	Blautia_A wexlerae	96.4	1001	Blautia_wexlerae_WAL_14507	99.501	95.99	3.06	CGR2	Healthy Homo sapiens stool	Human GI	China	Asia	AM46-18		GCA_003479915.1	CNP0000126	Our study
AM46-1BH	3436499	3535	48.34	24	Lachnospiraceae	Copromonas	Copromonas sp900066055	98.14	1518	Lacrimispora_amygdalina_BR-10	93.275	98.1	0	CGR2	Healthy Homo sapiens stool	Human GI	China	Asia	AM46-1BH		CNA0021961	CNP0001833	Our study
AM46-21	2975924	2848	41.31	32	Lachnospiraceae	Coprococcus	Coprococcus sp900066115	97.82	1507	Anaerostipes_hadrus_DSM_3319	91.347	97.32	0.87	CGR2	Healthy Homo sapiens stool	Human GI	China	Asia	AM46-21		GCA_003480025.1	CNP0000126	Our study
AM46-3MH	3671391	3657	44.25	221	Lachnospiraceae	Oliverpabstia	Oliverpabstia intestinalis	96.93	1158	Blautia_faecicola_KGMB01111	98.964	96.13	3.22	CGR2	Healthy Homo sapiens stool	Human GI	China	Asia	AM46-3MH		GCA_003480005.1	CNP0000126	Our study
AM46-4BH	3521944	3740	47.78	48	Lachnospiraceae	Eisenbergiella	Eisenbergiella sp900066775	98.02	1044	Eisenbergiella_tayi_B086562	95.455	95.4	0.19	CGR2	Healthy Homo sapiens stool	Human GI	China	Asia	AM46-4BH		CNA0021962	CNP0001833	Our study
AM46-5	3766341	3595	44.12	221	Lachnospiraceae	Oliverpabstia	Oliverpabstia intestinalis	96.88	1232	Blautia_faecicola_KGMB01111	99.026	96.8	3.54	CGR2	Healthy Homo sapiens stool	Human GI	China	Asia	AM46-5		GCA_003479885.1	CNP0000126	Our study
AM46-8	2697617	2651	37.83	283	Lachnospiraceae	Lachnospira	Lachnospira sp003451515	98.22	1518	Lachnospira_eligens_ATCC_27750	98.439	97.85	0.89	CGR2	Healthy Homo sapiens stool	Human GI	China	Asia	AM46-8		GCA_003466705.1	CNP0000126	Our study
AM47-4	3843555	3840	46.87	187	Lachnospiraceae	Fusicatenibacter	Fusicatenibacter saccharivorans	97.46	1423	Fusicatenibacter_saccharivorans_HT03-11	100	97.8	1.96	CGR2	Healthy Homo sapiens stool	Human GI	China	Asia	AM47-4		GCA_003479865.1	CNP0000126	Our study
AM47-6BH	3765169	3769	41.04	19	Lachnospiraceae	Agathobacter	Agathobacter rectalis	96.7	1520	Agathobacter_rectalis_ATCC_33656	98.08	97.17	2.27	CGR2	Healthy Homo sapiens stool	Human GI	China	Asia	AM47-6BH		GCA_003467085.1	CNP0000126	Our study
AM48-13	3172391	3182	48.5	346	Lachnospiraceae	Clostridium_Q	Clostridium_Q fessum	98.11	1422	Enterocloster_asparagiformis_N6	94.294	97.55	1.16	CGR2	Healthy Homo sapiens stool	Human GI	China	Asia	AM48-13		GCA_003478455.1	CNP0000126	Our study
AM48-23BH	3420956	3104	38.49	21	Lachnospiraceae	Anaerobutyricum	Anaerobutyricum hallii	98.34	775	Anaerobutyricum_hallii_ATCC_27751	99.226	97.43	2.58	CGR2	Healthy Homo sapiens stool	Human GI	China	Asia	AM48-23BH		GCA_003466615.1	CNP0000126	Our study
AM48-27BH	4338767	4359	45.85	363	Lachnospiraceae	UBA3402	UBA3402 sp003478355	100	1421	Lacrimispora_xylanolytica_DSM_6555	93.689	96.97	1.27	CGR2	Healthy Homo sapiens stool	Human GI	China	Asia	AM48-27BH		GCA_003478355.1	CNP0000126	Our study
AM48-7	3373692	3619	41.18	19	Lachnospiraceae	Agathobacter	Agathobacter rectalis	97.14	1520	Agathobacter_rectalis_ATCC_33656	98.217	97.82	4.36	CGR2	Healthy Homo sapiens stool	Human GI	China	Asia	AM48-7		GCA_003466585.1	CNP0000126	Our study
AM48-8	2944521	2974	37.38	56	Lachnospiraceae	Lachnospira	Lachnospira eligens_A	97.37	1430	Lachnospira_eligens_ATCC_27750	98.627	97.29	0	CGR2	Healthy Homo sapiens stool	Human GI	China	Asia	AM48-8		GCA_003464175.1	CNP0000126	Our study
AM49-10BH	3299535	3216	40.34	4	Lachnospiraceae	Mediterraneibacter	Mediterraneibacter faecis	96.49	1521	Mediterraneibacter_faecis_Eg2	99.361	97.37	1.46	CGR2	Healthy Homo sapiens stool	Human GI	China	Asia	AM49-10BH		GCA_003460825.1	CNP0000126	Our study
AM49-13BH	2611945	2611	37.7	283	Lachnospiraceae	Lachnospira	Lachnospira sp003451515	100	1518	Lachnospira_eligens_ATCC_27750	98.574	97.52	3.36	CGR2	Healthy Homo sapiens stool	Human GI	China	Asia	AM49-13BH		GCA_003464165.1	CNP0000126	Our study
AM49-4BH	3182280	2980	41.78	373	Lachnospiraceae	Butyribacter	Butyribacter sp003529475	100	1521	Falcatimonas_natans_WN011	91.946	95.3	0.51	CGR2	Healthy Homo sapiens stool	Human GI	China	Asia	AM49-4BH		GCA_003478335.1	CNP0000126	Our study
AM49-8	3297384	3127	40.34	4	Lachnospiraceae	Mediterraneibacter	Mediterraneibacter faecis	96.55	1521	Mediterraneibacter_faecis_Eg2	99.361	97.81	0.88	CGR2	Healthy Homo sapiens stool	Human GI	China	Asia	AM49-8		GCA_003460775.1	CNP0000126	Our study
AM50-15BH	4124561	4080	41.31	2	Lachnospiraceae	Blautia_A	Blautia_A wexlerae	97.3	1428	Blautia_wexlerae_WAL_14507	98.768	96.73	1.01	CGR2	Healthy Homo sapiens stool	Human GI	China	Asia	AM50-15BH		GCA_003478325.1	CNP0000126	Our study
AM51-4	4043595	4086	43.86	362	Lachnospiraceae	Enterocloster	Enterocloster sp000431375	99.04	888	Lacrimispora_saccharolytica_DSM_2544	94.211	98.4	3.86	CGR2	Healthy Homo sapiens stool	Human GI	China	Asia	AM51-4		GCA_003478285.1	CNP0000126	Our study
AM51-4BH	3416729	3411	42.62	102	Lachnospiraceae	Ruminococcus_B	Ruminococcus_B gnavus	99	1518	Faecalimonas_umbilicata_EGH7	95.652	97.81	1.03	CGR2	Healthy Homo sapiens stool	Human GI	China	Asia	AM51-4BH		GCA_003464115.1	CNP0000126	Our study
AM51-8	2599910	2658	44.95	267	Lachnospiraceae	Pararoseburia	Pararoseburia lenta	98.99	1521	Roseburia_hominis_A2-183	95.289	96.09	3.06	CGR2	Healthy Homo sapiens stool	Human GI	China	Asia	AM51-8		GCA_003478275.1	CNP0000126	Our study
AM53-12	2936808	2685	44.04	274	Lachnospiraceae	Wujia	Wujia chipingensis	98.14	1552	Anaerostipes_hadrus_DSM_3319	92.626	98.66	0	CGR2	Healthy Homo sapiens stool	Human GI	China	Asia	AM53-12		CNA0021976	CNP0001833	Our study
AM53-13BH	2925109	2533	41.73	373	Lachnospiraceae	Butyribacter	Butyribacter sp003529475	98.05	1521	Falcatimonas_natans_WN011	91.812	98.66	0	CGR2	Healthy Homo sapiens stool	Human GI	China	Asia	AM53-13BH		CNA0021977	CNP0001833	Our study
AM53-3	2656081	2306	32.66	348	Lachnospiraceae	Eubacterium_G	Eubacterium_G sp000434315	98.29	1568	Anaerosacchariphilus_polymeriproducens_MCWD5	94.957	100	0.67	CGR2	Healthy Homo sapiens stool	Human GI	China	Asia	AM53-3		CNA0021979	CNP0001833	Our study
AM53-6	3215101	2958	42.04	374	Lachnospiraceae	Eubacterium_F	Eubacterium_F sp900539115	97.23	1521	Anaerostipes_hadrus_DSM_3319	90.993	98.66	0	CGR2	Healthy Homo sapiens stool	Human GI	China	Asia	AM53-6		CNA0021980	CNP0001833	Our study
AM53-7BH	3675322	3417	48.43	103	Lachnospiraceae	Roseburia	Roseburia hominis	97.65	1520	Roseburia_hominis_A2-183	99.932	99.44	0.72	CGR2	Healthy Homo sapiens stool	Human GI	China	Asia	AM53-7BH		CNA0021981	CNP0001833	Our study
AM54-14NS	4060386	3979	41.32	2	Lachnospiraceae	Blautia_A	Blautia_A wexlerae	96.96	1148	Blautia_wexlerae_WAL_14507	99.391	97.2	0.63	CGR2	Healthy Homo sapiens stool	Human GI	China	Asia	AM54-14NS		GCA_003478265.1	CNP0000126	Our study
AM54-14XD	2817692	2643	41.21	32	Lachnospiraceae	Coprococcus	Coprococcus sp900066115	97.88	1507	Anaerostipes_hadrus_DSM_3319	91.281	95.64	0.81	CGR2	Healthy Homo sapiens stool	Human GI	China	Asia	AM54-14XD		GCA_003478235.1	CNP0000126	Our study
AM54-20NE	3748159	3752	43.69	221	Lachnospiraceae	Oliverpabstia	Oliverpabstia intestinalis	97.2	1521	Blautia_faecicola_KGMB01111	98.162	99.37	2.03	CGR2	Healthy Homo sapiens stool	Human GI	China	Asia	AM54-20NE		CNA0021984	CNP0001833	Our study
AM54-25XD	3431934	3479	40.87	19	Lachnospiraceae	Agathobacter	Agathobacter rectalis	97.18	1520	Agathobacter_rectalis_ATCC_33656	98.217	97.33	3.01	CGR2	Healthy Homo sapiens stool	Human GI	China	Asia	AM54-25XD		GCA_003463765.1	CNP0000126	Our study
AM54-37XD	2819462	2663	41.2	32	Lachnospiraceae	Coprococcus	Coprococcus sp900066115	97.89	1506	Anaerostipes_hadrus_DSM_3319	91.281	95.97	0	CGR2	Healthy Homo sapiens stool	Human GI	China	Asia	AM54-37XD		GCA_003478225.1	CNP0000126	Our study
AM54-7NE	3989691	4042	41.79	33	Lachnospiraceae	Blautia_A	Blautia_A obeum	98.08	1239	Blautia_obeum_ATCC_29174	98.678	97.61	1.16	CGR2	Healthy Homo sapiens stool	Human GI	China	Asia	AM54-7NE		GCA_003464105.1	CNP0000126	Our study
AM55-16TS-r	3990815	3590	43.81	362	Lachnospiraceae	Enterocloster	Enterocloster sp000431375	99.09	1568	Lacrimispora_saccharolytica_DSM_2544	94.441	99.37	1.27	CGR2	Healthy Homo sapiens stool	Human GI	China	Asia	AM55-16TS-r		CNA0021987	CNP0001833	Our study
AM57-5	3224981	3172	40.72	4	Lachnospiraceae	Mediterraneibacter	Mediterraneibacter faecis	96.57	1521	Mediterraneibacter_faecis_Eg2	99.36	98.13	1.55	CGR2	Healthy Homo sapiens stool	Human GI	China	Asia	AM57-5		GCA_003460725.1	CNP0000126	Our study
AM58-1XD	4359624	4387	46.21	375	Lachnospiraceae	Lachnoclostridium_A	Lachnoclostridium_A sp003464085	100	1518	Lacrimispora_amygdalina_BR-10	95.494	97.43	1.98	CGR2	Healthy Homo sapiens stool	Human GI	China	Asia	AM58-1XD		GCA_003464085.1	CNP0000126	Our study
AM58-2	7075360	7270	48.13	369	Lachnospiraceae	Hungatella	Hungatella hathewayi	98.96	1433	Lacrimispora_xylanolytica_DSM_6555	94.888	97.04	2.24	CGR2	Healthy Homo sapiens stool	Human GI	China	Asia	AM58-2		GCA_003463705.1	CNP0000126	Our study
AM58-7XD	4202032	4095	41.54	345	Lachnospiraceae	Blautia_A	Blautia_A sp003471165	98.17	731	Blautia_wexlerae_WAL_14507	97.951	95.73	1.39	CGR2	Healthy Homo sapiens stool	Human GI	China	Asia	AM58-7XD		GCA_003464025.1	CNP0000126	Our study
AM58-8	3102511	3130	42.8	29	Lachnospiraceae	Lachnoclostridium_B	Lachnoclostridium_B sp900066555	98.1	1518	Mediterraneibacter_glycyrrhizinilyticus_ZM35	95.311	97.17	2.05	CGR2	Healthy Homo sapiens stool	Human GI	China	Asia	AM58-8		GCA_003464045.1	CNP0000126	Our study
AM59-13	3618740	3537	45.98	35	Lachnospiraceae	Acetatifactor	Acetatifactor intestinalis	96.47	1506	Butyrivibrio_crossotus_DSM_2876	91.776	96.55	2.6	CGR2	Healthy Homo sapiens stool	Human GI	China	Asia	AM59-13		GCA_003478205.1	CNP0000126	Our study
AM59-17XD-r	3401520	2953	38.31	21	Lachnospiraceae	Anaerobutyricum	Anaerobutyricum hallii	98.47	1518	Anaerobutyricum_hallii_ATCC_27751	98.165	100	0.67	CGR2	Healthy Homo sapiens stool	Human GI	China	Asia	AM59-17XD-r		CNA0021994	CNP0001833	Our study
AM59-24XD	3383470	3318	45.52	376	Lachnospiraceae	Butyribacter	Butyribacter sp003524945	100	1522	Anaerosacchariphilus_polymeriproducens_MCWD5	92.169	95.11	1.9	CGR2	Healthy Homo sapiens stool	Human GI	China	Asia	AM59-24XD		GCA_003478445.1	CNP0000126	Our study
AM59-42XD-r	2863751	2529	33.56	356	Lachnospiraceae	Eubacterium_G	Eubacterium_G sp000435815	98.86	1536	Robinsoniella_peoriensis_PPC31	92.193	99.33	0	CGR2	Healthy Homo sapiens stool	Human GI	China	Asia	AM59-42XD-r		CNA0021995	CNP0001833	Our study
AM60-12MH-1A	6169374	5557	49.09	11	Lachnospiraceae	Enterocloster	Enterocloster bolteae	99.04	1559	Enterocloster_asparagiformis_N6	98.078	99.32	0	CGR2	Healthy Homo sapiens stool	Human GI	China	Asia	AM60-12MH-1A		CNA0021998	CNP0001833	Our study
AM62-08pH9A	3553136	3311	39	43	Lachnospiraceae	Schaedlerella	Schaedlerella sp900066545	96.62	1537	Faecalimonas_umbilicata_EGH7	94.705	98.83	0.58	CGR2	Healthy Homo sapiens stool	Human GI	China	Asia	AM62-08pH9A		CNA0022011	CNP0001833	Our study
AM62-3A	4025339	3634	42.3	20	Lachnospiraceae	Roseburia	Roseburia intestinalis	98.56	1521	Roseburia_hominis_A2-183	97.976	99.03	1.09	CGR2	Healthy Homo sapiens stool	Human GI	China	Asia	AM62-3A		CNA0022015	CNP0001833	Our study
AM62-4ACA	3652830	3321	44.03	74	Lachnospiraceae	Blautia_A	Blautia_A massiliensis	95.92	1540	Blautia_obeum_ATCC_29174	96.569	99.37	0.32	CGR2	Healthy Homo sapiens stool	Human GI	China	Asia	AM62-4ACA		CNA0022017	CNP0001833	Our study
AM64-3MHA	3711711	3333	43.93	73	Lachnospiraceae	Blautia_A	Blautia_A sp900066335	99.44	1542	Blautia_wexlerae_WAL_14507	94.331	99.37	0.32	CGR2	Healthy Homo sapiens stool	Human GI	China	Asia	AM64-3MHA		CNA0022034	CNP0001833	Our study
AM65-20ACA	3467759	3066	48.39	346	Lachnospiraceae	Clostridium_Q	Clostridium_Q fessum	98.18	1519	Lacrimispora_saccharolytica_DSM_2544	94	100	0.97	CGR2	Healthy Homo sapiens stool	Human GI	China	Asia	AM65-20ACA		CNA0022038	CNP0001833	Our study
AM65-26MHA	3123231	2844	38.41	43	Lachnospiraceae	Schaedlerella	Schaedlerella sp900066545	98.05	1547	Mediterraneibacter_glycyrrhizinilyticus_ZM35	95.581	98.83	0	CGR2	Healthy Homo sapiens stool	Human GI	China	Asia	AM65-26MHA		CNA0022041	CNP0001833	Our study
AM65-8A	2809123	2671	43.04	29	Lachnospiraceae	Lachnoclostridium_B	Lachnoclostridium_B sp900066555	98.59	1519	Faecalimonas_umbilicata_EGH7	95.588	99.22	1.75	CGR2	Healthy Homo sapiens stool	Human GI	China	Asia	AM65-8A		CNA0022044	CNP0001833	Our study
AM67-14ACA	3406615	3001	43.64	25	Lachnospiraceae	Hominisplanchenecus	Hominisplanchenecus faecis	98.05	1521	Mediterraneibacter_glycyrrhizinilyticus_ZM35	94.307	99.37	0	CGR2	Healthy Homo sapiens stool	Human GI	China	Asia	AM67-14ACA		CNA0022050	CNP0001833	Our study
AM67-19LNA	3898630	3499	42.11	367	Lachnospiraceae	Eubacterium_I	Eubacterium_I ramulus_A	98.73	1521	Roseburia_hominis_A2-183	94.137	98.85	2.54	CGR2	Healthy Homo sapiens stool	Human GI	China	Asia	AM67-19LNA		CNA0022051	CNP0001833	Our study
AM67-22ACA	3782653	3403	46.76	187	Lachnospiraceae	Fusicatenibacter	Fusicatenibacter saccharivorans	97.64	1431	Fusicatenibacter_saccharivorans_HT03-11	99.859	98.95	1.41	CGR2	Healthy Homo sapiens stool	Human GI	China	Asia	AM67-22ACA		CNA0022053	CNP0001833	Our study
AM67-4LNA	3542786	3169	43.78	221	Lachnospiraceae	Oliverpabstia	Oliverpabstia intestinalis	96.98	1522	Blautia_faecicola_KGMB01111	98.227	99.37	1.27	CGR2	Healthy Homo sapiens stool	Human GI	China	Asia	AM67-4LNA		CNA0022057	CNP0001833	Our study
AM67-5ACA	3714335	3336	43.92	73	Lachnospiraceae	Blautia_A	Blautia_A sp900066335	99.43	1518	Blautia_obeum_ATCC_29174	95.349	99.37	0.32	CGR2	Healthy Homo sapiens stool	Human GI	China	Asia	AM67-5ACA		CNA0022058	CNP0001833	Our study
AM72-19pH9A	3253086	2951	48.28	346	Lachnospiraceae	Clostridium_Q	Clostridium_Q fessum	98.14	1519	Lacrimispora_saccharolytica_DSM_2544	94	100	0	CGR2	Healthy Homo sapiens stool	Human GI	China	Asia	AM72-19pH9A		CNA0022061	CNP0001833	Our study
AM73-11pH9A	2404477	2322	41.71	377	Lachnospiraceae	CAG-317	CAG-317 sp000433535	99.17	1519	Faecalimonas_umbilicata_EGH7	95.649	94.74	0	CGR2	Healthy Homo sapiens stool	Human GI	China	Asia	AM73-11pH9A		CNA0022064	CNP0001833	Our study
AM73-4pH9A	3680756	3492	41.87	98	Lachnospiraceae	Blautia_A	Blautia_A intestinalis	98.6	1518	Blautia_obeum_ATCC_29174	97.804	99.37	0.63	CGR2	Healthy Homo sapiens stool	Human GI	China	Asia	AM73-4pH9A		CNA0022067	CNP0001833	Our study
AM75-12pH10A	3465421	3514	43.61	10	Lachnospiraceae	Anaerostipes	Anaerostipes hominis	99.28	1523	Anaerostipes_caccae_strain_L1-92	97.388	99.33	3.36	CGR2	Healthy Homo sapiens stool	Human GI	China	Asia	AM75-12pH10A		CNA0022073	CNP0001833	Our study
AM75-12pH9A	3944847	3745	43.01	261	Lachnospiraceae	Blautia	Blautia sp900541955	99.09	1248	Blautia_argi_N6H1-15	98.14	99.36	1.38	CGR2	Healthy Homo sapiens stool	Human GI	China	Asia	AM75-12pH9A		CNA0022074	CNP0001833	Our study
AM75-15pH9A	6580267	5992	49.38	39	Lachnospiraceae	Enterocloster	Enterocloster citroniae	99.21	1520	Enterocloster_lavalensis_CCRI-9842	95.813	99.37	0	CGR2	Healthy Homo sapiens stool	Human GI	China	Asia	AM75-15pH9A		CNA0022075	CNP0001833	Our study
AM75-20pH9TA	3726462	3548	41.62	378	Lachnospiraceae	Blautia_A	Blautia_A sp900549015	99.65	1518	Blautia_schinkii_Bie_41	95.074	99.37	0.95	CGR2	Healthy Homo sapiens stool	Human GI	China	Asia	AM75-20pH9TA		CNA0022076	CNP0001833	Our study
AM75-25pH10TA	3091331	2925	41.04	93	Lachnospiraceae	Faecalimonas	Faecalimonas umbilicata	97.77	1519	Faecalimonas_umbilicata_EGH7	99.664	99.37	0.32	CGR2	Healthy Homo sapiens stool	Human GI	China	Asia	AM75-25pH10TA		CNA0022077	CNP0001833	Our study
AM75-29pH10TA	3067021	2939	41.3	93	Lachnospiraceae	Faecalimonas	Faecalimonas umbilicata	97.82	1553	Faecalimonas_umbilicata_EGH7	99.785	99.37	0.32	CGR2	Healthy Homo sapiens stool	Human GI	China	Asia	AM75-29pH10TA		CNA0022078	CNP0001833	Our study
[truncated: 189 more rows]

## Sheet: S2
Table S2. Number of genomes in 387 clusters.
Cluster ID	Number of genome
[truncated: 387 more rows]

## Sheet: S3
Table S3. The EC numbers of key enzymes in the SCFA synthesis pathway.
[truncated: 16 more rows]

[truncated: 4 more sheets: S4, S5, S6, S7]
